# Supplementary material for: The genetic contribution of the X chromosome in age-related hearing loss
Source: Front Genet. 2023 Feb 21;14:1106328. doi: 10.3389/fgene.2023.1106328 (PMC9988903; doi:10.3389/fgene.2023.1106328)
Supplement: Supplementary file 1 [file Table2.XLSX]

## Sheet: Title
	Supplementary Tables
	The genetic contribution of the X chromosome in age-related hearing loss
	Elnaz Naderi1, Diana M. Cornejo-Sanchez1, Guangyou Li1, Isabelle Schrauwen1, Gao T. Wang1, Andrew T. DeWan2, Suzanne M. Leal1, 3*
	1Center for Statistical Genetics, Gertrude H. Sergievsky Center, and the Department of Neurology, Columbia University Medical Center, New York, NY, USA.
	2Department of Chronic Disease Epidemiology and Center for Perinatal, Pediatric and Environmental Epidemiology, Yale School of Public Health, New Haven, CT, USA.
	3Taub Institute for Alzheimer’s Disease and the Aging Brain, Columbia University Medical Center, New York, NY, USA.
	*Corresponding author:
	Suzanne M. Leal
	sml3@cumc.columbia.edu

## Sheet: INDEX
	Supplementary Tables
	Supp Table #	Contents of Supplementary Tables
	Table S1	UK Biobank - Quality control of UK Biobank Study Participants
	Table S2.	Exclusion criteria for cases and controls
	Table S3.	Sample sizes and age by sex and ARHL
	Table S4.	Combined-sex analysis summary result for variants (P-value < 1E-05) associated with H-diff
	Table S5.	Combined-sex analysis summary result for variants (P-value < 1E-05) associated with H-noise
	Table S6.	Combined-sex analysis summary result for variants (P-value < 1E-05) associated with H-both
	Table S7.	Combined-sex analysis summary result for variants (P-value < 1E-05) associated with H-aid
	Table S8.	Sex-stratified females analysis summary result for variants (P-value < 1E-05) associated with H-diff
	Table S9.	Sex-stratified females analysis summary result for variants (P-value < 1E-05) associated with H-noise
	Table S10.	Sex-stratified females analysis summary result for variants (P-value < 1E-05) associated with H-both
	Table S11.	Sex-stratified females analysis summary result for variants (P-value < 1E-05) associated with H-aid
	Table S12.	Sex-stratified males analysis summary result for variants (P-value < 1E-05) associated with H-diff
	Table S13.	Sex-stratified males analysis summary result for variants (P-value < 1E-05) associated with H-noise
	Table S14.	Sex-stratified males analysis summary result for variants (P-value < 1E-05) associated with H-both
	Table S15.	Sex-stratified males analysis summary result for variants (P-value < 1E-05) associated with H-aid
	Table S16.	The expression of Map7d2 and Zfp185 in Otic Progenitor Cells

## Sheet: Table S1
	Table S1 .UK Biobank - Quality control of UK Biobank Study Participants
	Single nucleotide polymorphism (SNP) quality control (QC)					Participant QC
			Variants	# variants removed at this step				Participants	# participants removed at this step		Definition of White	Code	N (in the 500K individuals)
		Genotyped	805426				Genotyped	488377			White
							Phenotypes also available	488221	156		'British'	'1001'	442342
	Initial autosomal SNP QC	Autosomal variants	784256	21170							'Irish'	'1002'	13021
		Covered by both arrays	733322	50934							'White'	'1'	553
		Batch-level QC	687004	46318							'Any other white background'	'1003'	16149
		SNPs only (in/dels removed)	674489	12515							Unkown		2717
											Inconsistent_white		607
													475389
						Individual-level QC genotype data	Genetic and reported sex match	487849	372		Number of samples
							Sex chromosomes non-XX XY	487379	470		White	475389
							Outliers in heterozygosity/missing rates Field 22027	486416	963		African	9096
							Individual call rate >90%	486416	0		Asian	10695
							Individuals of white or unknown ancestry*see column K	460649	25767		Chinese	1571
							White Europeans after PCA	459276	1373		Inconsistent	134
							Remove individuals with exclusion criteria for HI (Table S2)	447863	11413		Mixed	1068
											Other	4508
											Total sample	502461
							Total individulas passed QC	447863
	Second stage of autosomal SNP QC: in unrelated subjects only	Call rate > 99%	639904	34585
		HWE (p value < 5 x 10-8)	499737	140167
		MAF > 1%	429453	70284
		Autosomal SNPs passed QC	429453
	Third stage of autosomal SNP QC: PCA	Linkage disequilibrium pruning: MAF >1%, window=50, shift=10, r2=0.1	144905	284548							Abbreviations
											H-aid	Hearing aid
											HI	Hearing impairment
											HWE	Hardy Weinberg Equilibrium
											H-diff	Hearing difficulty
	Chromosome X	Non-autosomal variants	21170								H-noise	Hearing noise
		Covered by both arrays	20214	956							H-both	Hearing both
		Call rate > 99%	18997	1217							MAF	Minor Allele Frequency
		HWE (p value < 5 x 10-8)*	13882	5115							PCA	Principal component analysis
		MAF > 0.001	12860	1022							QC	Quality control
		Non-autosomal SNPs passed QC	12860								* Not applied in non-PAR region for males
		Total genotyped SNVs passed QC	442313

## Sheet: Table S2
	Table S2: Exclusion criteria for cases and controls
	UK Biobank_field_code	Phenotype	Excluded from Cases and Controls	Excluded from controls	Cases_H-aid	Cases_H-diff	Cases_H-noise	Cases_H-both
	f.41270	H60-H62 Diseases of external ear
	f.41270	H60 Otitis externa
	f.41270	H60.0 Abscess of external ear	N	N
	f.41270	H60.1 Cellulitis of external ear	N	N
	f.41270	H60.2 Malignant otitis externa	N	N
	f.41270	H60.3 Other infective otitis externa	N	N
	f.41270	H60.4 Cholesteatoma of external ear	N	N
	f.41270	H60.5 Acute otitis externa, non-infective	N	N
	f.41270	H60.8 Other otitis externa	N	N
	f.41270	H60.9 Otitis externa, unspecified	N	N
	f.41270	H61 Other disorders of external ear
	f.41270	H61.0 Perichondritis of external ear	N	N
	f.41270	H61.1 Non-infective disorders of pinna	N	N
	f.41270	H61.2 Impacted cerumen	N	N
	f.41270	H61.3 Acquired stenosis of external ear canal	N	N
	f.41270	H61.8 Other specified disorders of external ear	N	N
	f.41270	H61.9 Disorder of external ear, unspecified	N	N
	f.41270	H62 Disorders of external ear in diseases classified elsewhere
	f.41270	H62.0 Otitis externa in bacterial diseases classified elsewhere	N	N
	f.41270	H62.1 Otitis externa in viral diseases classified elsewhere	N	N
	f.41270	H62.2 Otitis externa in mycoses	N	N
	f.41270	H62.4 Otitis externa in other diseases classified elsewhere	N	N
	f.41270	H62.8 Other disorders of external ear in diseases classified elsewhere	N	N
	f.41270	H65-H75 Diseases of middle ear and mastoid
	f.41270	H65 Nonsuppurative otitis media
	f.41270	H65.0 Acute serous otitis media	N	N
	f.41270	H65.1 Other acute nonsuppurative otitis media	N	N
	f.41270	H65.2 Chronic serous otitis media	Y	NA
	f.41270	H65.3 Chronic mucoid otitis media	Y	NA
	f.41270	H65.4 Other chronic nonsuppurative otitis media	Y	NA
	f.41270	H65.9 Nonsuppurative otitis media, unspecified	Y	NA
	f.41270	H66 Suppurative and unspecified otitis media
	f.41270	H66.0 Acute suppurative otitis media	N	N
	f.41270	H66.1 Chronic tubotympanic suppurative otitis media	Y	NA
	f.41270	H66.2 Chronic atticoantral suppurative otitis media	Y	NA
	f.41270	H66.3 Other chronic suppurative otitis media	Y	NA
	f.41270	H66.4 Suppurative otitis media, unspecified	Y	NA
	f.41270	H66.9 Otitis media, unspecified	Y	NA
	f.41270	H67 Otitis media in diseases classified elsewhere
	f.41270	H67.1 Otitis media in viral diseases classified elsewhere	N	N
	f.41270	H67.8 Otitis media in other diseases classified elsewhere	N	N
	f.41270	H68 Eustachian salpingitis and obstruction
	f.41270	H68.0 Eustachian salpingitis	Y	NA
	f.41270	H68.1 Obstruction of Eustachian tube	N	N
	f.41270	H69 Other disorders of Eustachian tube
	f.41270	H69.0 Patulous Eustachian tube	N	N
	f.41270	H69.8 Other specified disorders of Eustachian tube	N	N
	f.41270	H69.9 Eustachian tube disorder, unspecified	N	N
	f.41270	H70 Mastoiditis and related conditions
	f.41270	H70.0 Acute mastoiditis	N	N
	f.41270	H70.1 Chronic mastoiditis	Y	NA
	f.41270	H70.2 Petrositis	Y	NA
	f.41270	H70.8 Other mastoiditis and related conditions	Y	NA
	f.41270	H70.9 Mastoiditis, unspecified	Y	NA
	f.41270	H71 Cholesteatoma of middle ear	Y	NA
	f.41270	H72 Perforation of tympanic membrane
	f.41270	H72.0 Central perforation of tympanic membrane	N	N
	f.41270	H72.1 Attic perforation of tympanic membrane	N	N
	f.41270	H72.2 Other marginal perforations of tympanic membrane	N	N
	f.41270	H72.8 Other perforations of tympanic membrane	N	N
	f.41270	H72.9 Perforation of tympanic membrane, unspecified	N	N
	f.41270	H73 Other disorders of tympanic membrane
	f.41270	H73.0 Acute myringitis	N	N
	f.41270	H73.1 Chronic myringitis	Y	NA
	f.41270	H73.8 Other specified disorders of tympanic membrane	Y	NA
	f.41270	H73.9 Disorder of tympanic membrane, unspecified	Y	NA
	f.41270	H74 Other disorders of middle ear and mastoid
	f.41270	H74.0 Tympanosclerosis	Y	NA
	f.41270	H74.1 Adhesive middle ear disease	Y	NA
	f.41270	H74.2 Discontinuity and dislocation of ear ossicles	Y	NA
	f.41270	H74.3 Other acquired abnormalities of ear ossicles	Y	NA
	f.41270	H74.4 Polyp of middle ear	N	N
	f.41270	H74.8 Other specified disorders of middle ear and mastoid	Y	NA
	f.41270	H74.9 Disorder of middle ear and mastoid, unspecified	Y	NA
	f.41270	H75 Other disorders of middle ear and mastoid in diseases classified elsewhere
	f.41270	H75.0 Mastoiditis in infectious and parasitic diseases classified elsewhere	Y	NA
	f.41270	H75.8 Other specified disorders of middle ear and mastoid in diseases classified elsewhere	Y	NA
	f.41270	H80-H83 Diseases of inner ear
	f.41270	H80 Otosclerosis
	f.41270	H80.0 Otosclerosis involving oval window, nonobliterative	Y	NA
	f.41270	H80.1 Otosclerosis involving oval window, obliterative	Y	NA
	f.41270	H80.2 Cochlear otosclerosis	Y	NA
	f.41270	H80.8 Other otosclerosis	Y	NA
	f.41270	H80.9 Otosclerosis, unspecified	Y	NA
	f.41270	H81 Disorders of vestibular function
	f.41270	H81.0 Meniere's disease	Y	NA
	f.41270	H81.1 Benign paroxysmal vertigo	N	N
	f.41270	H81.2 Vestibular neuronitis	N	N
	f.41270	H81.3 Other peripheral vertigo	N	N
	f.41270	H81.4 Vertigo of central origin	N	N
	f.41270	H81.8 Other disorders of vestibular function	N	N
	f.41270	H81.9 Disorder of vestibular function, unspecified	N	N
	f.41270	H82 Vertiginous syndromes in diseases classified elsewhere	N	N
	f.41270	H83 Other diseases of inner ear
	f.41270	H83.0 Labyrinthitis	Y	NA
	f.41270	H83.1 Labyrinthine fistula	Y	NA
	f.41270	H83.2 Labyrinthine dysfunction	Y	NA
	f.41270	H83.3 Noise effects on inner ear	N	Y
	f.41270	H83.8 Other specified diseases of inner ear	N	Y
	f.41270	H83.9 Disease of inner ear, unspecified	N	Y
	f.41270	H90-H95 Other disorders of ear
	f.41270	H90 Conductive and sensorineural hearing loss
	f.41270	H90.0 Conductive hearing loss, bilateral	Y	NA
	f.41270	H90.1 Conductive hearing loss, unilateral with unrestricted hearing on the contralateral side	Y	NA
	f.41270	H90.2 Conductive hearing loss, unspecified	Y	NA
	f.41270	H90.3 Sensorineural hearing loss, bilateral	N	Y	Y if individual is positive for f3393 and >55yo	Y if individual is positive for f2247 and >55yo	Y if individual is positive for f2257 and >55yo	Y if individual is positive for f2247 & f2257 and >55yo
	f.41270	H90.4 Sensorineural hearing loss, unilateral with unrestricted hearing on the contralateral side	N	Y	Y if individual is positive for f3393 and >55yo	Y if individual is positive for f2247 and >55yo	Y if individual is positive for f2257 and >55yo	Y if individual is positive for f2247 & f2257 and >55yo
	f.41270	H90.5 Sensorineural hearing loss, unspecified	N	Y	Y if individual is positive for f3393 and >55yo	Y if individual is positive for f2247 and >55yo	Y if individual is positive for f2257 and >55yo	Y if individual is positive for f2247 & f2257 and >55yo
	f.41270	H90.6 Mixed conductive and sensorineural hearing loss, bilateral	N	Y	Y if individual is positive for f3393 and >55yo	Y if individual is positive for f2247 and >55yo	Y if individual is positive for f2257 and >55yo	Y if individual is positive for f2247 & f2257 and >55yo
	f.41270	H90.7 Mixed conductive and sensorineural hearing loss, unilateral with unrestricted hearing on the contralateral side	N	Y	Y if individual is positive for f3393 and >55yo	Y if individual is positive for f2247 and >55yo	Y if individual is positive for f2257 and >55yo	Y if individual is positive for f2247 & f2257 and >55yo
	f.41270	H90.8 Mixed conductive and sensorineural hearing loss, unspecified	N	Y	Y if individual is positive for f3393 and >55yo	Y if individual is positive for f2247 and >55yo	Y if individual is positive for f2257 and >55yo	Y if individual is positive for f2247 & f2257 and >55yo
	f.41270	H91 Other hearing loss
	f.41270	H91.0 Ototoxic hearing loss	Y	NA
	f.41270	H91.1 Presbycusis	N	Y
	f.41270	H91.2 Sudden idiopathic hearing loss	N	Y
	f.41270	H91.3 Deaf mutism, not elsewhere classified	N	Y
	f.41270	H91.8 Other specified hearing loss	N	Y
	f.41270	H91.9 Hearing loss, unspecified	N	Y
	f.41270	H92 Otalgia and effusion of ear
	f.41270	H92.0 Otalgia	N	N
	f.41270	H92.1 Otorrhoea	N	N
	f.41270	H92.2 Otorrhagia	N	N
	f.41270	H93 Other disorders of ear, not elsewhere classified
	f.41270	H93.0 Degenerative and vascular disorders of ear	N	Y
	f.41270	H93.1 Tinnitus	N	N
	f.41270	H93.2 Other abnormal auditory perceptions	N	Y
	f.41270	H93.3 Disorders of acoustic nerve	Y	Y
	f.41270	H93.8 Other specified disorders of ear	N	Y
	f.41270	H93.9 Disorder of ear, unspecified	N	Y
	f.41270	H94 Other disorders of ear in diseases classified elsewhere
	f.41270	H94.0 Acoustic neuritis in infectious and parasitic diseases classified elsewhere	Y	NA
	f.41270	H94.8 Other specified disorders of ear in diseases classified elsewhere	Y	NA
	f.41270	H95 Postprocedural disorders of ear and mastoid process, not elsewhere classified
	f.41270	H95.0 Recurrent cholesteatoma of postmastoidectomy cavity	Y	NA
	f.41270	H95.1 Other disorders following mastoidectomy	Y	NA
	f.41270	H95.8 Other postprocedural disorders of ear and mastoid process	Y	NA
	f.41270	H95.9 Postprocedural disorder of ear and mastoid process, unspecified	Y	NA
	f.41270	Z46.1 Fitting and adjustment of hearing aid	N	Y	Y	N	N	N
	f.41270	Z97.4 Presence of external hearing-aid	N	Y	Y	N	N	N
	f.41270	B02 Zoster [herpes zoster]
	f.41270	B02.0 Zoster encephalitis	Y	NA
	f.41270	B02.1 Zoster meningitis	Y	NA
	f.41270	B02.2 Zoster with other nervous system involvement	Y	NA
	f.41270	B02.3 Zoster ocular disease	Y	NA
	f.41270	B02.7 Disseminated zoster	Y	NA
	f.41270	B02.8 Zoster with other complications	Y	NA
	f.41270	B02.9 Zoster without complication	N	N
	f.41270	G00-G09 Inflammatory diseases of the central nervous system-
	f.41270	G00 Bacterial meningitis, not elsewhere classified
	f.41270	G00.0 Haemophilus meningitis	Y	NA
	f.41270	G00.1 Pneumococcal meningitis	Y	NA
	f.41270	G00.2 Streptococcal meningitis	Y	NA
	f.41270	G00.3 Staphylococcal meningitis	Y	NA
	f.41270	G00.8 Other bacterial meningitis	Y	NA
	f.41270	G00.9 Bacterial meningitis, unspecified	Y	NA
	f.41270	G01 Meningitis in bacterial diseases classified elsewhere	Y	NA
	f.41270	G02 Meningitis in other infectious and parasitic diseases classified elsewhere
	f.41270	G02.0 Meningitis in viral diseases classified elsewhere	Y	NA
	f.41270	G02.1 Meningitis in mycoses	Y	NA
	f.41270	G02.8 Meningitis in other specified infectious and parasitic diseases classified elsewhere	Y	NA
	f.41270	G03 Meningitis due to other and unspecified causes
	f.41270	G03.0 Nonpyogenic meningitis	Y	NA
	f.41270	G03.1 Chronic meningitis	Y	NA
	f.41270	G03.2 Benign recurrent meningitis [Mollaret]	Y	NA
	f.41270	G03.8 Meningitis due to other specified causes	Y	NA
	f.41270	G03.9 Meningitis, unspecified	Y	NA
	f.41270	G04 Encephalitis, myelitis and encephalomyelitis-
	f.41270	G04.0 Acute disseminated encephalitis	Y	NA
	f.41270	G04.1 Tropical spastic paraplegia	Y	NA
	f.41270	G04.2 Bacterial meningoencephalitis and meningomyelitis, not elsewhere classified	Y	NA
	f.41270	G04.8 Other encephalitis, myelitis and encephalomyelitis	Y	NA
	f.41270	G04.9 Encephalitis, myelitis and encephalomyelitis, unspecified	Y	NA
	f.41270	G05 Encephalitis, myelitis and encephalomyelitis in diseases classified elsewhere
	f.41270	G05.0 Encephalitis, myelitis and encephalomyelitis in bacterial diseases classified elsewhere	Y	NA
	f.41270	G05.1 Encephalitis, myelitis and encephalomyelitis in viral diseases classified elsewhere	Y	NA
	f.41270	G05.2 Encephalitis, myelitis and encephalomyelitis in other infectious and parasitic diseases classified elsewhere	Y	NA
	f.41270	G05.8 Encephalitis, myelitis and encephalomyelitis in other diseases classified elsewhere	Y	NA
	f.41270	G06 Intracranial and intraspinal abscess and granuloma
	f.41270	G06.0 Intracranial abscess and granuloma	Y	NA
	f.41270	G06.1 Intraspinal abscess and granuloma	Y	NA
	f.41270	G06.2 Extradural and subdural abscess, unspecified	Y	NA
	f.41270	G07 Intracranial and intraspinal abscess and granuloma in diseases classified elsewhere	Y	NA
	f.41270	G08 Intracranial and intraspinal phlebitis and thrombophlebitis	Y	NA
	f.41270	G09 Sequelae of inflammatory diseases of central nervous system	Y	NA
	f.41270	G51 Facial nerve disorders
	f.41270	G51.0 Bell's palsy	Y	NA
	f.41270	G51.1 Geniculate ganglionitis	Y	NA
	f.41270	G51.2 Melkersson's syndrome	Y	NA
	f.41270	G51.3 Clonic hemifacial spasm	Y	NA
	f.41270	G51.4 Facial myokymia	Y	NA
	f.41270	G51.8 Other disorders of facial nerve	Y	NA
	f.41270	G51.9 Disorder of facial nerve, unspecified	Y	NA
	f.41270	S02 Fracture of skull and facial bones
	f.41270	S02.0 Fracture of vault of skull
	f.41270	S02.00 Fracture of vault of skull (closed)	Y	NA
	f.41270	S02.01 Fracture of vault of skull (open)	Y	NA
	f.41270	S02.1 Fracture of base of skull
	f.41270	S02.10 Fracture of base of skull (closed)	Y	NA
	f.41270	S02.11 Fracture of base of skull (open)	Y	NA
	f.41270	S02.2 Fracture of nasal bones
	f.41270	S02.20 Fracture of nasal bones (closed)	N	N
	f.41270	S02.21 Fracture of nasal bones (open)	N	N
	f.41270	S02.3 Fracture of orbital floor
	f.41270	S02.30 Fracture of orbital floor (closed)	N	N
	f.41270	S02.31 Fracture of orbital floor (open)	N	N
	f.41270	S02.4 Fracture of malar and maxillary bones
	f.41270	S02.40 Fracture of malar and maxillary bones (closed)748	Y	NA
	f.41270	S02.41 Fracture of malar and maxillary bones (open)15	Y	NA
	f.41270	S02.5 Fracture of tooth
	f.41270	S02.50 Fracture of tooth (closed)	N	N
	f.41270	S02.51 Fracture of tooth (open)	N	N
	f.41270	S02.6 Fracture of mandible
	f.41270	S02.60 Fracture of mandible (closed)	Y	NA
	f.41270	S02.61 Fracture of mandible (open)	Y	NA
	f.41270	S02.7 Multiple fractures involving skull and facial bones
	f.41270	S02.70 Multiple fractures involving skull and facial bones (closed)	Y	NA
	f.41270	S02.71 Multiple fractures involving skull and facial bones (open)	Y	NA
	f.41270	S02.8 Fractures of other skull and facial bones
	f.41270	S02.80 Fractures of other skull and facial bones (closed)282	Y	NA
	f.41270	S02.81 Fractures of other skull and facial bones (open)7	Y	NA
	f.41270	S02.9 Fracture of skull and facial bones, part unspecified
	f.41270	S02.90 Fracture of skull and facial bones, part unspecified (closed)	Y	NA
	f.41270	S02.91 Fracture of skull and facial bones, part unspecified (open)	Y	NA
	f.41270	S03 Dislocation, sprain and strain of joints and ligaments of head
	f.41270	S03.0 Dislocation of jaw	N	N
	f.41270	S03.1 Dislocation of septal cartilage of nose	N	N
	f.41270	S03.2 Dislocation of tooth	N	N
	f.41270	S03.3 Dislocation of other and unspecified parts of head	N	N
	f.41270	S03.4 Sprain and strain of jaw	N	N
	f.41270	S03.5 Sprain and strain of joints and ligaments of other and unspecified parts of head	N	N
	f.41270	S04 Injury of cranial nerves
	f.41270	S04.0 Injury of optic nerve and pathways	N	N
	f.41270	S04.1 Injury of oculomotor nerve	N	N
	f.41270	S04.2 Injury of trochlear nerve	N	N
	f.41270	S04.3 Injury of trigeminal nerve	N	N
	f.41270	S04.4 Injury of abducent nerve	N	N
	f.41270	S04.5 Injury of facial nerve	Y	NA
	f.41270	S04.6 Injury of acoustic nerve	Y	NA
	f.41270	S04.7 Injury of accessory nerve	N	N
	f.41270	S04.8 Injury of other cranial nerves	N	N
	f.41270	S04.9 Injury of unspecified cranial nerve	Y	NA
	f.41270	S06 Intracranial injury
	f.41270	S06.0 Concussion
	f.41270	S06.00 Concussion (without open intracranial wound)	Y	NA
	f.41270	S06.01 Concussion (with open intracranial wound)	Y	NA
	f.41270	S06.1 Traumatic cerebral oedema
	f.41270	S06.10 Traumatic cerebral oedema (without open intracranial wound)	Y	NA
	f.41270	S06.11 Traumatic cerebral oedema (with open intracranial wound)	Y	NA
	f.41270	S06.2 Diffuse brain injury-
	f.41270	S06.20 Diffuse brain injury (without open intracranial wound)	Y	NA
	f.41270	S06.21 Diffuse brain injury (with open intracranial wound)	Y	NA
	f.41270	S06.3 Focal brain injury-
	f.41270	S06.30 Focal brain injury (without open intracranial wound)	Y	NA
	f.41270	S06.31 Focal brain injury (with open intracranial wound)	Y	NA
	f.41270	S06.4 Epidural haemorrhage-
	f.41270	S06.40 Epidural haemorrhage (without open intracranial wound)	Y	NA
	f.41270	S06.41 Epidural haemorrhage (with open intracranial wound)	Y	NA
	f.41270	S06.5 Traumatic subdural haemorrhage-
	f.41270	S06.50 Traumatic subdural haemorrhage (without open intracranial wound)	Y	NA
	f.41270	S06.51 Traumatic subdural haemorrhage (with open intracranial wound)	Y	NA
	f.41270	S06.6 Traumatic subarachnoid haemorrhage-
	f.41270	S06.60 Traumatic subarachnoid haemorrhage (without open intracranial wound)	Y	NA
	f.41270	S06.61 Traumatic subarachnoid haemorrhage (with open intracranial wound)	Y	NA
	f.41270	S06.7 Intracranial injury with prolonged coma-
	f.41270	S06.70 Intracranial injury with prolonged coma (without open intracranial wound)	Y	NA
	f.41270	S06.71 Intracranial injury with prolonged coma (with open intracranial wound)	Y	NA
	f.41270	S06.8 Other intracranial injuries-
	f.41270	S06.80 Other intracranial injuries (without open intracranial wound)	Y	NA
	f.41270	S06.81 Other intracranial injuries (with open intracranial wound)	Y	NA
	f.41270	S06.9 Intracranial injury, unspecified-
	f.41270	S06.90 Intracranial injury, unspecified (without open intracranial wound)	Y	NA
	f.41270	S06.91 Intracranial injury, unspecified (with open intracranial wound)	Y	NA
	f.41270	S07 Crushing injury of head
	f.41270	S07.0 Crushing injury of face	Y	NA
	f.41270	S07.1 Crushing injury of skull	Y	NA
	f.41270	S07.8 Crushing injury of other parts of head	Y	NA
	f.41270	S07.9 Crushing injury of head, part unspecified	Y	NA
	f.41270	S08 Traumatic amputation of part of head
	f.41270	S08.0 Avulsion of scalp	N	N
	f.41270	S08.1 Traumatic amputation of ear	Y	NA
	f.41270	S08.8 Traumatic amputation of other parts of head	Y	NA
	f.41270	S08.9 Traumatic amputation of unspecified part of head	Y	NA
	f.41270	S09 Other and unspecified injuries of head
	f.41270	S09.0 Injury of blood vessels of head, not elsewhere classified	N	N
	f.41270	S09.1 Injury of muscle and tendon of head	N	N
	f.41270	S09.2 Traumatic rupture of ear drum	Y	NA
	f.41270	S09.7 Multiple injuries of head	N	N
	f.41270	S09.8 Other specified injuries of head	N	N
	f.41270	S09.9 Unspecified injury of head	N	N
	f.3393	Hearing aid user - "Do you use a hearing aid most of the time?"	N	Y (if they reply yes to any instance)	Y	N (case only if they reply yes to f2247)	N (case only if reply yes to f2257)	N (cases only if they reply yes to f2247 & f2257)
		f.3393.0.0
		f.3393.1.0
		f.3393.2.0
		f.3393.3.0
	f.2247	Hearing difficulty/problems - "Do you have any difficulty with your hearing?"	N	Y (if they reply yes to any instance)	N	Y	N	Y
		f.2247.0.0
		f.2247.1.0
		f.2247.2.0
		f.2247.3.0
	f.2257	Hearing difficulty/problems with background noise "Do you find it difficult to follow a conversation if there is background noise (such as TV, radio, children playing)?"	N	Y (if they reply yes to any instance, check for consistency remove from controls the ones that are consistent for do not know )	N	N	Y	Y
		f.2257.0.0
		f.2257.1.0
		f.2257.2.0
		f.2257.3.0
	f.4803	Do you get or have you had noises (such as ringing or buzzing) in your head or in one or both ears that lasts for more than five minutes at a time?	N	N
		f.4803.0.0
		f.4803.1.0
		f.4803.2.0
		f.4803.3.0
	f.41271	380-389 Diseases of the ear and mastoid process
	f.41271	380 Disorders of external ear
	f.41271	3800 Perichondritis of pinna	N	N
	f.41271	3801 Infective otitis externa
	f.41271	38012 Infective otitis externa (haemorrhagic)	N	N
	f.41271	38013 Infective otitis externa (swimmer's ear)	N	N
	f.41271	38019 Infective otitis externa (other and unspecified)	N	N
	f.41271	3802 Other otitis externa	N	N
	f.41271	3803 Noninfective disorders of pinna	N	N
	f.41271	3804 Impacted cerumen	N	N
	f.41271	3805 Acquired stenosis of external ear canal	N	N
	f.41271	3808 Other disorders of external ear	N	N
	f.41271	3809 Disorders of external ear, unspecified	N	N
	f.41271	381 Nonsuppurative otitis media and eustachian tube disorders
	f.41271	3810 Acute nonsuppurative otitis media	N	N
	f.41271	3811 Chronic serous otitis media	Y	NA
	f.41271	3812 Chronic mucoid otitis media	Y	NA
	f.41271	3813 Other and unspecified chronic nonsuppurative otitis media	Y	NA
	f.41271	3814 Nonsuppurative otitis media, not specified as acute or chronic	Y	NA
	f.41271	3815 Eustachian salpingitis	Y	NA
	f.41271	3816 Obstruction of eustachian tube	Y	NA
	f.41271	3817 Patulous eustachian tube	N	N
	f.41271	3818 Other disorders of eustachian tube	N	N
	f.41271	3819 Unspecified eustachian tube disorder	Y	NA
	f.41271	382 Suppurative and unspecified otitis media
	f.41271	3820 Acute suppurative otitis media	N	N
	f.41271	3821 Chronic tubotympanic suppurative otitis media	Y	NA
	f.41271	3822 Chronic atticoantral suppurative otitis media	Y	NA
	f.41271	3823 Unspecified chronic suppurative otitis media	Y	NA
	f.41271	3824 Unspecified suppurative otitis media	Y	NA
	f.41271	3829 Unspecified otitis media	Y	NA
	f.41271	383 Mastoiditis and related conditions
	f.41271	3830 Acute mastoiditis	N	N
	f.41271	3831 Chronic mastoiditis	Y	NA
	f.41271	3832 Petrositis	Y	NA
	f.41271	3833 Complications following mastoidectomy	Y	NA
	f.41271	3838 Other specified mastoiditis and related conditions	Y	NA
	f.41271	3839 Unspecified mastoiditis	Y	NA
	f.41271	384 Other disorders of tympanic membrane
	f.41271	3840 Acute myringitis without mention of otitis media	N	N
	f.41271	3841 Chronic myringitis without mention of otitis media	Y	NA
	f.41271	3842 Perforation of tympanic membrane	N	N
	f.41271	3848 Other specified disorders of tympanic membrane	N	N
	f.41271	3849 Disorders of tympanic membrane, unspecified	N	N
	f.41271	385 Other disorders of middle ear and mastoid
	f.41271	3850 Tympanosclerosis	Y	NA
	f.41271	3851 Adhesive middle ear disease	Y	NA
	f.41271	3852 Other acquired abnormalities of ear ossicles	Y	NA
	f.41271	3853 Cholesteatoma of middle ear and mastoid	Y	NA
	f.41271	3858 Other specified disorders of middle ear and mastoid	Y	NA
	f.41271	3859 Disorders of middle ear and mastoid, unspecified	Y	NA
	f.41271	386 Vertiginous syndromes and other disorders of vestibular system
	f.41271	3860 Meniere's disease	Y	NA
	f.41271	3861 Other and unspecified peripheral vertigo	N	N
	f.41271	3862 Vertigo of central origin	N	N
	f.41271	3863 Labyrinthitis	Y	NA
	f.41271	3864 Labyrinthine fistula	Y	NA
	f.41271	3865 Labyrinthine dysfunction	Y	NA
	f.41271	3868 Other disorders of labyrinth	Y	NA
	f.41271	3869 Unspecified vertiginous syndromes and labyrinthine disorders	Y	NA
	f.41271	387 Otosclerosis
	f.41271	3870 Otosclerosis involving oval window, nonobliterative	Y	NA
	f.41271	3871 Otosclerosis involving oval window, obliterative	Y	NA
	f.41271	3872 Cochlear otosclerosis	Y	NA
	f.41271	3878 Other specified otosclerosis	Y	NA
	f.41271	3879 Otosclerosis, unspecified	Y	NA
	f.41271	388 Other disorders of ear
	f.41271	3880 Degenerative and vascular disorders of ear	N	Y
	f.41271	3881 Noise effects on inner ear	N	Y
	f.41271	3882 Sudden hearing loss, unspecified	N	Y
	f.41271	3883 Tinnitus	N	N
	f.41271	3884 Other abnormal auditory perception	N	Y
	f.41271	3885 Disorders of acoustic nerve	Y	NA
	f.41271	3886 Otorrhoea	N	N
	f.41271	3887 Otalgia	N	N
	f.41271	3888 Other specified disorders of ear	N	Y
	f.41271	3889 Disorders of ear, unspecified	N	Y
	f.41271	389 Deafness
	f.41271	3890 Conductive deafness	Y	NA
	f.41271	3891 Sensorineural deafness	N	Y	Y if individual is positive for f3393 and >55yo	Y if individual is positive for f2247 and >55yo	Y if individual is positive for f2257 and >55yo	Y if individual is positive for f2247 & f2257 and >55yo
	f.41271	3892 Mixed conductive and sensorineural deafness	N	Y	Y if individual is positive for f3393 and >55yo	Y if individual is positive for f2247 and >55yo	Y if individual is positive for f2257 and >55yo	Y if individual is positive for f2247 & f2257 and >55yo
	f.41271	3897 Deaf mutism, not elsewhere classifiable	N	Y	Y if individual is positive for f3393 and >55yo	Y if individual is positive for f2247 and >55yo	Y if individual is positive for f2257 and >55yo	Y if individual is positive for f2247 & f2257 and >55yo
	f.41271	3898 Other specified forms of deafness	N	Y	Y if individual is positive for f3393 and >55yo	Y if individual is positive for f2247 and >55yo	Y if individual is positive for f2257 and >55yo	Y if individual is positive for f2247 & f2257 and >55yo
	f.41271	3899 Unspecified deafness	N	Y	Y if individual is positive for f3393 and >55yo	Y if individual is positive for f2247 and >55yo	Y if individual is positive for f2257 and >55yo	Y if individual is positive for f2247 & f2257 and >55yo
	f.41271	V412 Problems with hearing	N	Y	Y	N	N	N
	f.41271	V532 Fitting and adjustment of hearing aid	N	Y	Y	N	N	N
	f.41271	053 Herpes zoster
	f.41271	0530 Herpes zoster with meningitis	Y	NA
	f.41271	0531 Herpes zoster with other nervous system complications	Y	NA
	f.41271	0532 Herpes zoster with ophthalmic complications	Y	NA
	f.41271	0537 Herpes zoster with other complications	Y	NA
	f.41271	0538 Herpes zoster with unspecified complications	Y	NA
	f.41271	0539 Herpes zoster without mention of complications	N	N
	f.41271	320-327 Inflammatory diseases of the central nervous system-
	f.41271	320 Bacterial meningitis-
	f.41271	3200 Haemophilus meningitis	Y	NA
	f.41271	3201 Pneumococcal meningitis	Y	NA
	f.41271	3202 Streptococcal meningitis	Y	NA
	f.41271	3203 Staphylococcal meningitis	Y	NA
	f.41271	3204 Tuberculous meningitis	Y	NA
	f.41271	3205 Meningococcal meningitis	Y	NA
	f.41271	3207 Meningitis in other bacterial diseases classified elsewhere	Y	NA
	f.41271	3208 Meningitis due to other specified bacteria	Y	NA
	f.41271	3209 Meningitis due to unspecified bacterium	Y	NA
	f.41271	321 Meningitis due to other organisms
	f.41271	3210 Fungal meningitis	Y	NA
	f.41271	3211 Meningitis due to coxsackie virus	Y	NA
	f.41271	3212 Meningitis due to echo virus	Y	NA
	f.41271	3213 Meningitis due to herpes zoster virus	Y	NA
	f.41271	3214 Meningitis due to herpes simplex virus	Y	NA
	f.41271	3215 Meningitis due to mumps virus	Y	NA
	f.41271	3216 Meningitis due to lymphocytic choriomeningitis virus	Y	NA
	f.41271	3217 Meningitis due to other and unspecified viruses	Y	NA
	f.41271	3218 Meningitis due to other organism	Y	NA
	f.41271	322 Meningitis of unspecified cause
	f.41271	3220 Nonpyogenic meningitis	Y	NA
	f.41271	3221 Eosinophilic meningitis	Y	NA
	f.41271	3222 Chronic meningitis	Y	NA
	f.41271	3229 Meningitis, unspecified	Y	NA
	f.41271	323 Encephalitis, myelitis and encephalomyelitis
	f.41271	3230 Kuru	Y	NA
	f.41271	3231 Subacute sclerosing panencephalitis	Y	NA
	f.41271	3232 Poliomyelitis	Y	NA
	f.41271	3233 Arthropod - borne viral encephalitis	Y	NA
	f.41271	3234 Other encephalitis due to infection	Y	NA
	f.41271	3235 Encephalitis following immunization procedures	Y	NA
	f.41271	3236 Postinfectious encephalitis	Y	NA
	f.41271	3237 Toxic encephalitis	Y	NA
	f.41271	3238 Encephalitis, myelitis and encephalomyelitis, other specified cause	Y	NA
	f.41271	3239 Encephalitis, myelitis and encephalomyelitis, unspecified cause	Y	NA
	f.41271	324 Intracranial and intraspinal abscess
	f.41271	3240 Intracranial abscess	Y	NA
	f.41271	3241 Intraspinal abscess	Y	NA
	f.41271	3249 Intracranial and intraspinal abscess of unspecified site	Y	NA
	f.41271	325 Phlebitis and thrombophlebitis of intracranial venous sinuses
	f.41271	3259 Phlebitis and thrombophlebitis of intracranial venous sinuses	Y	NA
	f.41271	326 Late effects of intracranial abscess or pyogenic infection-
	f.41271	3269 Late effects of intracranial abscess or pyogenic infection	Y	NA
	f.41271	350-359 Disorders of the peripheral nervous system-
	f.41271	351 Facial nerve disorders
	f.41271	3510 Bell's palsy	Y	NA
	f.41271	3511 Geniculate ganglionitis	Y	NA
	f.41271	3518 Other specified facial nerve disorders	Y	NA
	f.41271	3519 Facial nerve disorder, unspecified	Y	NA
	f.41271	800-804 Fracture of skull-
	f.41271	800 Fracture of vault of skull-
	f.41271	8000 Fracture of vault of skull - closed without mention of intracranial injury	Y	NA
	f.41271	8001 Fracture of vault of skull - closed with intracranial injury	Y	NA
	f.41271	8002 Fracture of vault of skull - open without mention of intracranial injury	Y	NA
	f.41271	8003 Fracture of vault of skull - open with intracranial injury	Y	NA
	f.41271	801 Fracture of base of skull
	f.41271	8010 Fracture of base of skull - closed without mention of intracranial injury	Y	NA
	f.41271	8011 Fracture of base of skull - closed with intracranial injury	Y	NA
	f.41271	8012 Fracture of base of skull - open without mention of intracranial injury0	Y	NA
	f.41271	8013 Fracture of base of skull - open with intracranial injury	Y	NA
	f.41271	802 Fracture of face bones
	f.41271	8020 Fracture of nasal bones, closed	N	N
	f.41271	8021 Fracture of nasal bones, open	N	N
	f.41271	8022 Fracture of mandible, closed	Y	NA
	f.41271	8023 Fracture of mandible, open	Y	NA
	f.41271	8024 Fracture of malar and maxillary bones, closed	Y	NA
	f.41271	8025 Fracture of malar and maxillary bones, open	Y	NA
	f.41271	8026 Fracture of orbital floor (blow-out), closed	N	N
	f.41271	8027 Fracture of orbital floor (blow-out), open	N	N
	f.41271	8028 Fracture of other facial bones, closed	Y	NA
	f.41271	8029 Fracture of other facial bones, open	Y	NA
	f.41271	803 Other and unqualified skull fractures
	f.41271	8030 Other/unqual. skull fract. - closed without mention of intracranial injur	Y	NA
	f.41271	8031 Other and unqualified skull fractures - closed with intracranial injury	Y	NA
	f.41271	8032 Other/unqual. skull fract. - open without mention of intracranial injury	Y	NA
	f.41271	8033 Other and unqualified skull fractures - open with intracranial injury	Y	NA
	f.41271	804 Multiple fractures involving skull or face with other bones
	f.41271	8040 Mult. fract. skull/face + other bones - closed without intracranial injur	Y	NA
	f.41271	8041 Mult. fract. skull/face + other bones - closed with intracranial injury	Y	NA
	f.41271	8042 Mult. fract. skull/face + other bones - open without intracranial injury	Y	NA
	f.41271	8043 Mult. fract. skull/face + other bones - open with intracranial injury	Y	NA
	f.41271	830-839 Dislocation-
	f.41271	830 Dislocation of jaw-
	f.41271	8300 Simple dislocation of jaw	N	N
	f.41271	8301 Compound dislocation of jaw	N	N
	f.41271	848 Other and ill-defined sprains and strains-
	f.41271	8480 Sprains and strains of septal cartilage of nose	N	N
	f.41271	8481 Sprains and strains of jaw	N	N
	f.41271	8482 Sprains and strains of thyroid region	N	N
	f.41271	8483 Sprains and strains of ribs	N	N
	f.41271	8484 Sprains and strains of sternum	N	N
	f.41271	8485 Sprains and strains of pelvis	N	N
	f.41271	8488 Sprains and strains of other specified sites	N	N
	f.41271	8489 Sprains and strains of unspecified site	N	N
	f.41271	850-854 Intracranial injury, excluding those with skull fracture-
	f.41271	850 Concussion-
	f.41271	8509 Concussion	Y	NA
	f.41271	851 Cerebral laceration and contusion
	f.41271	8510 Cerebral laceration/contusion without open intracranial wound	Y	NA
	f.41271	8511 Cerebral laceration and contusion with open intracranial wound	Y	NA
	f.41271	852 Subarachnoid, subdural and extradural haemorrhage, following injury
	f.41271	8520 Subarach./subdural/extradural haem. foll.inj.without open intracr.wound	Y	NA
	f.41271	8521 Subarach./subdural/extradural haem.foll.inj.with open intracranial wound	Y	NA
	f.41271	853 Other and unspecified intracranial haemorrhage following injury
	f.41271	8530 Other/unspec. intracranial haem.foll.without open intracranial wound	Y	NA
	f.41271	8531 Other/unspec. intracranial haem.foll.injury with open intracranial wound	Y	NA
	f.41271	854 Intracranial injury of other and unspecified nature
	f.41271	8540 Other/unspec. intracranial injury without open intracranial wound	Y	NA
	f.41271	8541 Other/unspec. intracranial injury with open intracranial wound	Y	NA
	f.41271	872 Open wound of ear
	f.41271	8720 Open wound of external ear, without mention of complication	N	NA
	f.41271	8721 Open wound of external ear, complicated	N	NA
	f.41271	8726 Open wound of other spec.part of ear, without mention of complication	Y	NA
	f.41271	8727 Open wound of other specified parts of ear, complicated	Y	NA
	f.41271	8728 Open wound of ear, part unspecified, without mention of complication	Y	NA
	f.41271	8729 Open wound of ear, part unspecified, complicated	Y	NA
	f.41271	905 Late effects of musculoskeletal and connective tissue injuries-
	f.41271	9050 Late effect of fracture of skull and face bones	Y	NA
	f.41271	9051 Late effects of fract.spine/trunk without mention of spinal cord lesion	N	N
	f.41271	9052 Late effect of fracture of upper extremities	N	N
	f.41271	9053 Late effect of fracture of neck of femur	N	N
	f.41271	9054 Late effect of fracture of lower extremities	N	N
	f.41271	9056 Late effect of dislocation	N	N
	f.41271	9057 Late effect of sprain and strain without mention of tendon injury	N	N
	f.41271	9058 Late effect of tendon injury	N	N
	f.41271	9059 Late effect of traumatic amputation	N	N
	f.41271	925 Crushing injury of face, scalp and neck
	f.41271	9259 Crushing injury of face, scalp and neck	Y	NA
	f.41271	951 Injury to other cranial nerve(s)
	f.41271	9510 Injury to oculomotor nerve0	N	N
	f.41271	9511 Injury to trochlear nerve	N	N
	f.41271	9512 Injury to trigeminal nerve	N	N
	f.41271	9513 Injury to abducent nerve	N	N
	f.41271	9514 Injury to facial nerve	Y	NA
	f.41271	9515 Injury to acoustic nerve	Y	NA
	f.41271	9516 Injury to accessory nerve	N	N
	f.41271	9517 Injury to hypoglossal nerve	N	N
	f.41271	9518 Injury to other specified cranial nerves	N	N
	f.41271	9519 Injury to unspecified cranial nerve	Y	NA
	f.20002	ear/vestibular disorder
	f.20002	1420 otosclerosis	Y	NA
	f.20002	1421 meniere's disease	Y	NA
	f.20002	1499 labyrinthitis	Y	NA
	f.20002	1500 vertigo	N	N
	f.20002	1597 tinnitus / tiniitis	N	N
	f.20002	neurology
	f.20002	1244 infection of nervous system	Y	NA
	f.20002	1245 brain abscess/intracranial abscess	Y	NA
	f.20002	1246 encephalitis	Y	NA
	f.20002	1247 meningitis	Y	NA
	f.20002	1248 spinal abscess	N	N
	f.20002	1249 cranial nerve problem/palsy	Y	NA
	f.20002	1250 bell's palsy/facial nerve palsy	Y	NA
	f.20002	1523 trigemminal neuralgia	N	N
	f.20002	1240 neurological injury/trauma	Y	NA
	f.20002	1266 head injury	N	N
	f.20002	1267 spinal injury	N	N
	f.20002	1394 peripheral nerve injury	N	N
	f.20002	fracture head & neck
	f.20002	1626 fracture skull / head	Y	NA
	f.20002	1627 fracture jaw	N	N
	f.20002	1628 fracture nose	N	N
	f.20002	1629 fracture face / orbit / eye socket	N	N
	f.20002	1630 fracture neck / cervical fracture	N	N
	f.20002	cerebrovascular disease
	f.20002	1081 stroke	N	N
	f.20002	1086 subarachnoid haemorrhage	Y	NA
	f.20002	1491 brain haemorrhage	Y	NA
	f.20002	1583 ischaemic stroke	N	N
	f.20002	1082 transient ischaemic attack (tia)	N	N
	f.20002	1083 subdural haemorrhage/haematoma	Y	NA
	f.20002	1425 cerebral aneurysm	Y	NA
	Abbreviations
	H-aid	Hearing aid
	H-diff	Hearing difficulty
	H-noise	Hearing noise
	H-both	Hearing both

## Sheet: Table S3s
	Table S3A: Sample sizes by sex and ARHL
	Sample	female cases	male cases	female controls	male controls	total N
	H-aid	6797	8804	141844	95474	252919
	H-diff	49220	61233	141844	95474	347771
	H-noise	75473	85970	141844	95474	398761
	H-both	40832	52426	141844	95474	330576
	Table S3B: Sex proportion comparison by ARHL type
		Z (p)
	H-aid	-39.81 (< 2.23x10-308)
	H-diff	-83.91 (< 2.23x10-308)
	H-noise	-81.05 (< 2.23x10-308)
	H-both	-83.18(< 2.23x10-308)
	Table S3C: Difference of mean age between cases and controls by sex and ARHL
	Sample	ARHI trait	cases mean age	controls mean age	p-value
	Females	H-aid	63.58	56.67	< 2.23E-308
		H-diff	58.91	56.67	< 2.23E-308
		H-noise	57.95	56.67	9.71641e-269
		H-both	58.79	56.67	< 2.23E-308
	Males	H-aid	64.93	56.38	< 2.23E-308
		H-diff	59.77	56.38	< 2.23E-308
		H-noise	58.82	56.38	< 2.23E-308
		H-both	59.79	56.38	< 2.23E-308
	Combined	H-aid	64.34	56.55	< 2.23E-308
		H-diff	59.39	56.55	< 2.23E-308
		H-noise	58.42	56.55	< 2.23E-308
		H-both	59.36	56.55	< 2.23E-308
	Sample	ARHI trait	mean age in Females	mean age in Males	p-value
	Cases	H-aid	63.58	64.93	2.81376e-33
		H-diff	58.91	59.77	1.24226e-76
		H-noise	57.95	58.82	2.6338e-108
		H-both	58.79	59.79	1.53741e-90
	Controls	H-aid	56.67	56.38	8.39976e-17
		H-diff	56.67	56.38	8.39976e-17
		H-noise	56.67	56.38	8.39976e-17
		H-both	56.67	56.38	8.39976e-17
	Abbreviations
	H-aid	Hearing aid
	H-diff	Hearing difficulty
	H-noise	Hearing noise
	H-both	Hearing both

## Sheet: Table S4
	Table S4: Combined-sex analysis summary result for variants (P-value < 1E-05) associated with H-diff
	CHR	POS	REF	ALT	SNP	BETA	SE	P	MAF_Combined	MAF_Females	MAF_Males	N_F	N_M	N_Total
	23	152044071	GA	G	X:152044071_GA_G	0.0277997	0.00533875	1.93197e-07	0.4211	0.4216	0.42	184741	153263	338004
	23	48917958	C	CAAAAAAAA	rs782719360	0.125322	0.0243843	2.10257e-07	0.00935	0.009349	0.008908	183492	151777	335269
	23	100865868	A	G	rs5951367	0.0271078	0.00539887	5.07972e-07	0.3867	0.3857	0.3886	187449	154757	342206
	23	100859727	T	TA	rs142434563	0.026903	0.00540479	6.36312e-07	0.3851	0.3839	0.3869	186893	154231	341124
	23	100859770	T	C	rs5951272	0.0268364	0.00539201	6.38131e-07	0.3868	0.3857	0.3888	188258	155120	343378
	23	100835524	C	T	rs5951360	0.0265796	0.00539965	8.44831e-07	0.3839	0.3831	0.3853	189344	155338	344682
	23	100851560	T	G	rs5951366	0.0265185	0.0053911	8.603e-07	0.3853	0.3845	0.3868	189670	155574	345244
	23	100859293	A	G	rs5991917	0.0265146	0.00539409	8.75911e-07	0.3883	0.3872	0.3902	187555	154732	342287
	23	100831591	T	C	rs5991950	0.026307	0.00539305	1.06018e-06	0.385	0.3844	0.386	190093	155512	345605
	23	100844237	G	A	rs5951365	0.0260924	0.0053835	1.24168e-06	0.387	0.386	0.3886	190738	155935	346673
	23	100817707	T	C	rs5951356	0.0260502	0.00537914	1.26643e-06	0.387	0.3859	0.3891	190842	156620	347462
	23	100819182	A	AG	rs11459187	0.0260499	0.00538189	1.28268e-06	0.3867	0.3856	0.3889	190595	156517	347112
	23	100839902	C	T	rs5951361	0.0260274	0.00538284	1.31571e-06	0.387	0.386	0.3887	190764	155988	346752
	23	100837128	C	T	rs5991915	0.0259936	0.00538228	1.35457e-06	0.387	0.386	0.3887	190781	156034	346815
	23	100822917	T	A	rs4575017	0.0259735	0.00537967	1.36402e-06	0.3872	0.3861	0.3893	190831	156602	347433
	23	100822818	G	A	rs5951358	0.0259721	0.00537963	1.36559e-06	0.3872	0.3861	0.3893	190830	156603	347433
	23	100820894	A	G	rs6621108	0.0259522	0.00537924	1.38874e-06	0.3871	0.386	0.3893	190847	156614	347461
	23	100813158	T	C	rs5951353	0.0255331	0.0053772	2.02983e-06	0.3871	0.386	0.3892	191052	156689	347741
	23	144942362	C	T	rs782785136	-0.179687	0.0389585	2.8165e-06	0.0028	0.002873	0.002787	188494	155391	343885
	23	19796548	C	CA	rs374544534	0.04148	0.00891192	3.39649e-06	0.08802	0.09073	0.08145	174878	146550	321428
	23	129073071	C	G	rs142197356	0.0970573	0.0213876	6.27567e-06	0.01175	0.012	0.01164	187233	154575	341808
	23	19732627	T	TA	rs35440552	0.0330084	0.00732815	6.87163e-06	0.1511	0.1507	0.1515	185982	151681	337663
	23	19732570	T	C	rs12011294	0.0324065	0.0072203	7.40372e-06	0.1542	0.1543	0.153	188790	155190	343980
	23	20337533	T	C	rs62590490	0.0299083	0.0066845	7.86665e-06	0.1865	0.1863	0.1863	191052	156689	347741
	23	152067381	T	C	rs186256023	0.0694348	0.015544	8.56052e-06	0.02695	0.02706	0.02639	188401	155144	343545
	23	19761039	T	C	rs16981260	0.0324347	0.00727999	8.63654e-06	0.1507	0.1509	0.1494	190177	156078	346255
	23	20054650	G	A	rs7882991	0.0298678	0.00672475	9.16474e-06	0.1855	0.1854	0.1845	189155	155531	344686
	23	20053979	C	T	rs10081918	0.029858	0.00672551	9.24762e-06	0.1854	0.1853	0.1844	189150	155531	344681
	23	19760881	A	C	rs59157603	0.0322644	0.00727868	9.58893e-06	0.1507	0.1509	0.1494	190168	156081	346249
	23	19752704	A	G	rs72616086	0.0324981	0.00734572	9.98527e-06	0.1473	0.1475	0.1461	190266	156158	346424

## Sheet: Table S5
	Table S5: Combined-sex analysis summary result for variants (P-value < 1E-05) associated with H-noise
	CHR	POS	REF	ALT	SNP	BETA	SE	P	MAF_Combined	MAF_Females	MAF_Males	N_F	N_M
	23	15262372	T	A	rs9560	-0.0272205	0.0057601	2.31324e-06	0.2041	0.2032	0.204	190995	156666
	23	15261076	G	A	rs5980140	-0.0270423	0.00576506	2.74581e-06	0.2038	0.203	0.2036	190503	156373
	23	15261085	G	A	rs5980141	-0.0270414	0.00576501	2.74732e-06	0.2038	0.203	0.2036	190509	156373
	23	15246279	T	G	rs899645	-0.0267079	0.00578118	3.87267e-06	0.2016	0.2007	0.2015	188396	155256
	23	152044071	GA	G	X:152044071_GA_G	0.0218238	0.00473873	4.12249e-06	0.4211	0.4216	0.42	184741	153263
	23	15259440	A	G	rs4830933	-0.026609	0.00578099	4.20146e-06	0.2023	0.2015	0.2017	190270	155967
	23	15258482	T	C	rs5935916	-0.0267272	0.00581362	4.31459e-06	0.1992	0.1985	0.1986	189709	155675
	23	152075729	C	T	rs189123396	-0.229749	0.0507989	4.38319e-06	0.001896	0.001999	0.001893	190549	156326
	23	15262432	A	C	rs14252	-0.0263803	0.00576829	4.83894e-06	0.2032	0.2023	0.2031	191052	156689
	23	15190183	G	C	rs2054512	-0.0213152	0.00467311	5.07797e-06	0.4684	0.4699	0.469	186609	154900
	23	15257155	T	C	rs5980139	-0.0262136	0.00575631	5.30762e-06	0.2044	0.2036	0.2043	189068	155364
	23	48917958	C	CAAAAAAAA	rs782719360	0.0960762	0.0212637	5.75109e-06	0.00935	0.009349	0.008908	183492	151777
	23	15188635	G	A	rs6631874	-0.0209785	0.00466182	6.78547e-06	0.4775	0.4788	0.4781	187569	155429
	23	68487858	C	A	rs190851525	-0.159107	0.0356909	7.21124e-06	0.002052	0.002161	0.001984	186970	154744
	23	15238435	G	A	rs1383054	-0.0257469	0.00576478	8.01992e-06	0.2032	0.2024	0.2033	188774	155428
	23	15241839	C	A	rs5935910	-0.0257274	0.00576608	8.18578e-06	0.203	0.2021	0.2031	188615	155401
	23	15187042	C	T	rs5934219	-0.0206084	0.00466259	9.86189e-06	0.4761	0.4775	0.4768	187560	155431

## Sheet: Table S6
	Table S6: Combined-sex analysis summary result for variants (P-value < 1E-05) associated with H-both
	CHR	POS	REF	ALT	SNP	BETA	SE	P	MAF_Combined	MAF_Females	MAF_Males	N_F	N_M
	23	152067381	T	C	rs186256023	0.0840758	0.0134362	4.89204e-10	0.02695	0.02706	0.02639	188401	155144
	23	20102906	C	T	rs4370706	0.0331137	0.00591697	2.31494e-08	0.1827	0.1827	0.1819	190539	156385
	23	20054650	G	A	rs7882991	0.0325418	0.00588911	3.45947e-08	0.1855	0.1854	0.1845	189155	155531
	23	20053979	C	T	rs10081918	0.0324961	0.00588996	3.63111e-08	0.1854	0.1853	0.1844	189150	155531
	23	20084743	G	A	rs5955880	0.0324296	0.0058931	3.9374e-08	0.1851	0.1849	0.1839	190455	156365
	23	20109072	G	A	rs6527961	0.0324669	0.00589997	3.93985e-08	0.1845	0.1842	0.1832	190483	156438
	23	20074441	C	A	rs12009531	0.0323964	0.00588937	3.98511e-08	0.1854	0.1852	0.1841	190477	156395
	23	20061058	C	G	rs7062127	0.0324031	0.00589133	3.99926e-08	0.1851	0.1852	0.1845	189214	155594
	23	20116215	G	A	rs60849679	0.0326924	0.00596602	4.49521e-08	0.1787	0.1788	0.1778	191052	156689
	23	20101842	C	T	rs7064198	0.0321334	0.00589407	5.24965e-08	0.1848	0.1846	0.1837	190503	156420
	23	20110340	C	T	rs5955882	0.0320636	0.00589895	5.75201e-08	0.1847	0.1843	0.1834	190405	156366
	23	20073194	CT	C	rs34507328	0.0319372	0.00590479	6.6759e-08	0.1827	0.1828	0.1808	189149	155691
	23	20141901	G	A	rs7877652	0.0316319	0.00585726	6.98216e-08	0.1881	0.188	0.1868	189551	155938
	23	20103759	C	T	rs7882519	0.0316582	0.00589384	8.20824e-08	0.1851	0.1848	0.1838	190472	156403
	23	20143370	G	T	rs13179	0.0316484	0.00589674	8.40446e-08	0.1846	0.1846	0.1833	189771	156037
	23	20080265	A	G	rs73445268	0.031849	0.00593579	8.48262e-08	0.1813	0.1813	0.1807	190221	156227
	23	20044807	G	A	rs72620220	0.0315564	0.00590501	9.54179e-08	0.184	0.1842	0.1834	188966	155438
	23	20122910	C	T	rs12007826	0.0303827	0.00569751	1.0116e-07	0.2022	0.2022	0.2015	189787	155973
	23	20121741	G	T	rs4825334	0.0313594	0.00589244	1.07691e-07	0.1854	0.1853	0.1841	190067	156105
	23	20049651	G	A	rs4825329	0.03124	0.00588191	1.14159e-07	0.1864	0.1861	0.1854	188959	155476
	23	20072404	C	T	rs7055595	0.0303533	0.00573855	1.2826e-07	0.199	0.1988	0.1973	190512	156419
	23	20054296	C	T	rs7880151	0.0303635	0.0057441	1.30581e-07	0.1989	0.1987	0.1974	189147	155542
	23	20095310	C	T	rs4825333	0.0311274	0.00588845	1.30909e-07	0.1856	0.1853	0.1843	190360	156341
	23	152349917	G	A	rs148141125	0.0832652	0.0157258	1.40165e-07	0.0198	0.02013	0.01915	189310	155681
	23	20055413	G	A	rs4825331	0.0301783	0.00574205	1.53961e-07	0.1992	0.1989	0.1975	189166	155552
	23	20107414	G	T	rs5955584	0.0302245	0.00575313	1.55808e-07	0.1978	0.1975	0.1961	190405	156367
	23	20055925	C	T	rs59377023	0.0301536	0.00574316	1.58453e-07	0.1991	0.1988	0.1975	189184	155569
	23	20086382	G	A	rs7063485	0.0301311	0.00574584	1.64055e-07	0.1985	0.1982	0.1967	190410	156346
	23	20072399	T	A	rs7060017	0.0299954	0.00573417	1.75942e-07	0.1996	0.1993	0.1977	190469	156400
	23	20074285	C	T	rs12008557	0.0299922	0.00574148	1.82941e-07	0.1989	0.1986	0.1971	190485	156397
	23	20217370	G	A	rs7066722	0.0342094	0.00657303	2.05878e-07	0.1409	0.1409	0.1398	190177	156213
	23	20056677	C	T	rs12009153	0.0296713	0.00573955	2.44349e-07	0.1996	0.1993	0.198	189148	155559
	23	20093819	C	T	rs4825332	0.0296277	0.00574782	2.64838e-07	0.1984	0.198	0.1966	190385	156362
	23	48917958	C	CAAAAAAAA	rs782719360	0.109289	0.0214549	2.68652e-07	0.00935	0.009349	0.008908	183492	151777
	23	20184037	G	A	rs7892835	0.0333161	0.00647555	2.82332e-07	0.1462	0.146	0.145	189971	156121
	23	20144034	C	T	rs14141	0.0294039	0.0057274	2.94354e-07	0.222	0.2198	0.2245	166710	140246
	23	20121819	C	T	rs4825250	0.0294063	0.00574558	3.21292e-07	0.1988	0.1986	0.1971	189958	156056
	23	20136453	G	A	rs4568774	0.0294816	0.00577037	3.36922e-07	0.1961	0.1961	0.1948	189456	155766
	23	152362649	G	A	rs147948349	0.0518289	0.0101641	3.75465e-07	0.05162	0.05178	0.05156	189439	155774
	23	20075730	C	T	rs112786451	0.0275715	0.00544988	4.35372e-07	0.2288	0.2291	0.2277	190214	156229
	23	20197806	CTT	C	X:20197806_CTT_C	0.0334806	0.00662746	4.61488e-07	0.1377	0.1378	0.1371	190480	156429
	23	20023486	G	C	rs5955873	0.0291687	0.00579616	5.03466e-07	0.1942	0.1941	0.1925	189044	155637
	23	20001849	T	C	rs139151396	0.0312232	0.00620464	5.07435e-07	0.1623	0.1626	0.1612	190190	156195
	23	20196599	GT	G	X:20196599_GT_G	0.0304123	0.00604548	5.08792e-07	0.1804	0.1797	0.1803	170954	143702
	23	152163968	T	C	rs112540152	0.0877553	0.0173888	5.21675e-07	0.01397	0.01428	0.01327	186673	154389
	23	152163938	C	T	rs112502471	0.0877296	0.0173889	5.25727e-07	0.01396	0.01428	0.01327	186671	154392
	23	20293665	G	A	rs7063841	0.032802	0.0065274	5.28701e-07	0.1429	0.143	0.1413	189479	155331
	23	20096305	G	A	rs57246719	0.0288009	0.00573819	5.38964e-07	0.1993	0.1991	0.1974	190294	156279
	23	20035961	G	A	rs73445234	0.0290681	0.00579309	5.434e-07	0.1945	0.1944	0.1926	189210	155699
	23	20018774	C	T	rs7063638	0.0288482	0.00575283	5.51798e-07	0.1984	0.1981	0.1968	188773	155517
	23	20311083	G	A	rs7061160	0.0333305	0.00664766	5.61617e-07	0.1363	0.1366	0.1346	188360	154850
	23	19987505	T	C	rs12006898	0.0310392	0.00620933	6.03337e-07	0.162	0.1622	0.1611	190305	156293
	23	152550553	C	T	rs782143328	0.055612	0.0111046	6.06499e-07	0.03979	0.04055	0.03815	186711	153753
	23	20100619	C	T	rs4604640	0.027176	0.00544819	6.29477e-07	0.229	0.2293	0.228	190277	156288
	23	35351285	G	A	rs148741765	0.197588	0.0392621	6.32747e-07	0.002419	0.002516	0.002258	189784	155870
	23	19796548	C	CA	rs374544534	0.0390344	0.0078192	6.34921e-07	0.08802	0.09073	0.08145	174878	146550
	23	20024100	G	A	rs7879057	0.02882	0.00579683	6.89081e-07	0.1943	0.1942	0.1925	189011	155599
	23	20198344	C	T	rs150811982	0.032869	0.00662545	7.37446e-07	0.1379	0.1378	0.1375	190816	156619
	23	20065993	GA	G	X:20065993_GA_G	0.0269311	0.00543782	7.55353e-07	0.2306	0.2306	0.229	189750	156020
	23	20020744	T	C	rs142528607	0.0368817	0.00744986	7.84928e-07	0.1047	0.1053	0.1033	187103	153939
	23	35367466	A	G	rs181514026	0.195223	0.039144	7.97793e-07	0.002433	0.002524	0.002284	189790	155866
	23	20058226	C	T	rs58542923	0.0282639	0.00571988	8.03841e-07	0.2017	0.2014	0.1999	189073	155525
	23	152212510	G	A	rs140507826	0.0528937	0.0106852	8.13748e-07	0.04611	0.04642	0.04589	189716	155980
	23	152483481	G	A	rs111541002	0.0821088	0.016562	8.20748e-07	0.01726	0.01759	0.01663	188967	155563
	23	20144405	G	A	rs1043014	0.0282782	0.00573255	8.37606e-07	0.2149	0.2128	0.2171	172784	144106
	23	20163447	C	T	rs7878540	0.0284392	0.00577221	8.66144e-07	0.1961	0.1959	0.1942	189535	155866
	23	152484230	C	T	rs112107752	0.0502316	0.0101856	8.9e-07	0.05128	0.05152	0.05105	189580	155873
	23	20127366	A	G	rs7884058	0.0273216	0.00555462	8.99622e-07	0.2181	0.2178	0.2161	189270	155630
	23	20225193	C	A	rs4129871	0.0325849	0.00662504	9.1601e-07	0.1384	0.1382	0.1373	189835	155977
	23	19932617	C	CT	rs756781544	0.0307478	0.00626178	9.48659e-07	0.1576	0.158	0.1557	187773	154839
	23	20273798	TGGGAGGCAGAGGCAGGAGAATCACTTGAACCC	T	X:20273798_TGGGAGGCAGAGGCAGGAGAATCACTTGAACCC_T	0.0316105	0.00643766	9.50189e-07	0.1405	0.1451	0.1287	183323	150241
	23	20066256	G	T	rs7885754	0.0261983	0.00533969	9.54399e-07	0.244	0.2439	0.2421	190269	156293
	23	20081128	C	T	rs5955878	0.0282752	0.0057701	9.91768e-07	0.1963	0.1959	0.1949	190329	156311
	23	20166020	AT	A	X:20166020_AT_A	0.0306698	0.00625704	9.92065e-07	0.1596	0.1594	0.1574	188910	155601
	23	19920400	C	T	rs149977318	0.0339799	0.00694163	1.03471e-06	0.1234	0.1237	0.1222	188149	155416
	23	20198341	C	A	rs143519267	0.0323722	0.00661727	1.04701e-06	0.1387	0.1388	0.138	191052	156689
	23	19990151	C	T	rs5955871	0.030224	0.00618178	1.0558e-06	0.164	0.1638	0.1629	191052	156689
	23	20203316	C	T	rs12013398	0.0322957	0.00660582	1.06333e-06	0.1389	0.1389	0.1385	190602	156447
	23	20161790	G	A	rs6418736	0.0289986	0.00593884	1.08595e-06	0.1814	0.1812	0.1803	189675	155894
	23	147893292	C	T	rs145121900	0.0598101	0.0122352	1.13206e-06	0.03554	0.03556	0.03569	191052	156689
	23	20249040	T	C	rs5955593	0.0281698	0.00578247	1.14638e-06	0.1965	0.196	0.1948	187141	154565
	23	35168722	C	T	rs191292352	0.187491	0.0381683	1.15388e-06	0.002714	0.002784	0.002667	189863	155964
	23	20057322	C	A	rs7886004	0.0259756	0.00533915	1.17541e-06	0.245	0.245	0.2433	188922	155444
	23	19964923	T	C	rs4825325	0.0302829	0.00622996	1.21851e-06	0.1605	0.1608	0.1598	190185	156372
	23	20288883	A	G	rs6418738	0.0284861	0.00586976	1.26014e-06	0.1894	0.189	0.1872	186999	153577
	23	20271674	C	A	rs56795160	0.0306817	0.00632614	1.28875e-06	0.1557	0.1558	0.1531	189824	155815
	23	20294788	C	A	rs112340356	0.030681	0.0063306	1.31154e-06	0.1547	0.1551	0.1518	189042	155135
	23	19998600	C	T	rs4459043	0.0299818	0.00618753	1.31538e-06	0.1636	0.1637	0.1622	190393	156264
	23	19962996	T	G	rs752526672	0.0301607	0.00623332	1.36207e-06	0.16	0.1603	0.1588	189573	156026
	23	20058759	A	G	rs7051930	0.0276045	0.00571213	1.39296e-06	0.2026	0.2023	0.2008	188908	155380
	23	152044071	GA	G	X:152044071_GA_G	0.0226002	0.00468389	1.40909e-06	0.4211	0.4216	0.42	184741	153263
	23	20030191	T	A	rs112701274	0.0264757	0.00548215	1.40984e-06	0.2259	0.2262	0.2247	188913	155504
	23	19924462	A	G	rs112934841	0.0302476	0.00626074	1.4129e-06	0.1589	0.1591	0.1577	188023	155254
	23	20180920	G	A	rs58008925	0.0318271	0.0065898	1.43136e-06	0.1401	0.1398	0.1392	190319	156190
	23	19917349	A	G	rs79327869	0.0334649	0.00693338	1.45918e-06	0.124	0.1242	0.1227	188284	155483
	23	20204461	G	T	rs2230488	0.0304606	0.00631609	1.47734e-06	0.156	0.1558	0.1543	190201	156234
	23	19917174	G	C	rs74324815	0.0334363	0.0069332	1.4885e-06	0.1241	0.1243	0.1227	188237	155469
	23	20067388	ATT	A	X:20067388_ATT_A	0.0260921	0.00541713	1.49231e-06	0.3103	0.3039	0.3222	140618	122876
	23	20170908	T	A	rs7051161	0.031743	0.00659038	1.52869e-06	0.1402	0.1399	0.1392	189874	156107
	23	152559397	C	T	rs113856613	0.0502042	0.0104152	1.55822e-06	0.04723	0.04765	0.0467	187518	154584
	23	19937508	C	CA	rs150758887	0.0298998	0.00621908	1.58899e-06	0.1618	0.1619	0.1609	190498	156404
	23	19991510	G	A	rs12387893	0.0297428	0.00619514	1.64297e-06	0.163	0.1629	0.162	190597	156554
	23	20028593	GC	G	X:20028593_GC_G	0.0277484	0.00578431	1.66414e-06	0.1957	0.1957	0.1935	189400	155787
	23	118452606	T	G	rs769676279	-0.261814	0.0562721	1.73077e-06	0.001306	0.001346	0.00122	189414	155766
	23	19917813	T	C	rs111876644	0.033185	0.00692478	1.73141e-06	0.1244	0.1246	0.123	188103	155410
	23	19916141	G	A	rs58493761	0.0336013	0.00701851	1.7735e-06	0.12	0.1206	0.1182	187480	154976
	23	19800808	T	G	rs16981279	0.0337775	0.00705894	1.79721e-06	0.1192	0.1193	0.1182	190067	155973
	23	20041696	T	A	rs7885068	0.0276006	0.00578064	1.86054e-06	0.1963	0.1961	0.1941	189031	155541
	23	19988659	G	A	rs5955869	0.0295322	0.00618656	1.8817e-06	0.1637	0.1636	0.1626	190676	156575
	23	20181594	CA	C	X:20181594_CA_C	0.0301324	0.00631402	1.89723e-06	0.1564	0.1563	0.1547	189926	155781
	23	19981335	T	C	rs7888325	0.029525	0.00619358	1.94384e-06	0.1632	0.1631	0.1621	190359	156456
	23	19993360	TA	T	X:19993360_TA_T	0.0294142	0.00619116	2.10358e-06	0.1637	0.1636	0.1626	190445	156305
	23	152050879	G	T	rs5970392	0.0227498	0.0047991	2.10518e-06	0.3615	0.3618	0.3632	187663	154182
	23	19917747	G	T	rs61332626	0.0329039	0.00693591	2.19654e-06	0.1242	0.1242	0.123	187869	155381
	23	20171056	G	T	rs7064020	0.029871	0.00629954	2.2048e-06	0.1574	0.157	0.1554	189749	156039
	23	19995500	G	T	rs6527957	0.0293358	0.00619332	2.2572e-06	0.1633	0.1632	0.1621	190537	156473
	23	20134980	G	A	rs17523345	0.0265866	0.00563474	2.44991e-06	0.2098	0.2096	0.2077	189570	155927
	23	19989550	A	G	rs5955870	0.0285915	0.00605865	2.45477e-06	0.173	0.1729	0.1718	188354	155358
	23	20242236	GA	G	X:20242236_GA_G	0.0297898	0.00631279	2.46559e-06	0.1569	0.1569	0.1542	189833	155839
	23	20137840	TAAAAAAAA	T	X:20137840_TAAAAAAAA_T	0.0266143	0.00564732	2.51797e-06	0.2095	0.2093	0.2078	188494	154930
	23	20033131	C	G	rs7054427	0.0272426	0.00578145	2.5314e-06	0.1964	0.1962	0.1942	188859	155496
	23	20170527	C	T	rs12010722	0.0297076	0.00630274	2.53314e-06	0.1572	0.1568	0.1553	189670	156030
	23	20319353	A	G	rs66817121	0.0291868	0.00619886	2.59072e-06	0.1627	0.1626	0.1617	185660	153796
	23	20273489	TG	T	X:20273489_TG_T	0.0296967	0.00630777	2.60178e-06	0.1568	0.1568	0.1546	189841	155823
	23	19799338	T	C	rs12690331	0.0332523	0.00706896	2.67646e-06	0.1189	0.1191	0.1179	190094	155986
	23	19791427	T	C	rs72616091	0.0332107	0.00706627	2.73017e-06	0.1189	0.1191	0.1179	190124	156014
	23	20160246	G	T	rs7879807	0.0272446	0.00580105	2.73237e-06	0.1936	0.1934	0.1921	189685	155931
	23	19788588	T	C	rs4825313	0.0331545	0.0070617	2.79621e-06	0.1193	0.1193	0.1184	190166	156086
	23	20217046	C	T	rs61352660	0.029616	0.00631332	2.82579e-06	0.1564	0.1562	0.1546	189682	155941
	23	19928717	G	A	rs7878565	0.0291336	0.00622404	2.96469e-06	0.1612	0.1613	0.1591	187713	155031
	23	20154346	C	G	rs73447108	0.0269569	0.00576106	2.97139e-06	0.1975	0.1974	0.1954	189781	156030
	23	152541963	G	T	rs200731981	0.0473831	0.0101167	3.03277e-06	0.05083	0.0514	0.04974	185815	153564
	23	20241518	G	T	rs6527971	0.0295462	0.00632232	3.07999e-06	0.1558	0.1555	0.1538	189691	155962
	23	20038926	C	G	rs4077051	0.0269471	0.00577931	3.21892e-06	0.1964	0.1964	0.1941	189037	155572
	23	19928695	CT	C	X:19928695_CT_C	-0.0407265	0.00873674	3.28405e-06	0.04342	0.04546	0.03893	140956	130132
	23	19761039	T	C	rs16981260	0.0298402	0.00640476	3.30248e-06	0.1507	0.1509	0.1494	190177	156078
	23	20149797	GT	G	X:20149797_GT_G	0.0268197	0.0057601	3.30864e-06	0.2094	0.2106	0.2062	161516	139951
	23	19917743	G	T	rs58340860	0.0317527	0.00682863	3.46713e-06	0.1291	0.1289	0.1277	187639	155279
	23	19957543	C	T	rs7891306	0.029146	0.00627392	3.5186e-06	0.1579	0.1581	0.1555	189419	155762
	23	20067879	T	C	rs60349697	0.0247182	0.00532428	3.52411e-06	0.2463	0.2462	0.2442	190414	156338
	23	19917187	A	G	rs12391615	0.0316779	0.00682046	3.55828e-06	0.1295	0.1293	0.1276	187989	155342
	23	20318710	A	G	rs183816415	0.0277694	0.00598316	3.57775e-06	0.1781	0.178	0.1755	184531	153322
	23	19958128	G	A	rs12011296	0.0291386	0.00627715	3.57973e-06	0.1576	0.1579	0.1552	189373	155719
	23	20318672	T	G	rs186769272	0.028783	0.00620214	3.58905e-06	0.157	0.158	0.1521	176398	149259
	23	19794708	A	G	rs67848705	0.0327366	0.00706187	3.72443e-06	0.1192	0.1193	0.1182	190108	156002
	23	19760881	A	C	rs59157603	0.0296783	0.00640477	3.73078e-06	0.1507	0.1509	0.1494	190168	156081
	23	19965488	T	C	rs5909345	0.0286847	0.00619163	3.73869e-06	0.1635	0.1633	0.1624	190230	156413
	23	19775523	T	C	rs72616087	0.02985	0.00644404	3.76088e-06	0.1483	0.1485	0.1471	189703	155821
	23	19776640	C	T	rs72616088	0.0298376	0.0064449	3.80733e-06	0.1483	0.1485	0.1471	189723	155785
	23	20223682	C	T	rs148457732	0.0290609	0.00627925	3.82922e-06	0.1571	0.157	0.157	190007	156155
	23	20322238	C	A	rs6527977	0.0293649	0.00635221	3.92916e-06	0.1543	0.1542	0.152	186217	154366
	23	86094667	T	A	rs5922297	0.0216673	0.00469472	3.95121e-06	0.4161	0.4157	0.4185	184849	152612
	23	19801073	C	A	rs12689341	0.0332058	0.00718346	3.9721e-06	0.1146	0.1148	0.1135	190090	155993
	23	19920065	C	T	rs58342160	0.0315655	0.00683086	3.9841e-06	0.1288	0.1287	0.1268	187746	155189
	23	20120529	T	G	rs112943396	0.0244151	0.00529056	4.02411e-06	0.2499	0.25	0.2494	189803	155930
	23	19958699	C	T	rs5955866	0.0290806	0.00630024	4.06032e-06	0.1551	0.1562	0.1506	187676	154455
	23	20047907	A	AT	rs35905676	0.0248691	0.00539339	4.10081e-06	0.2389	0.2407	0.2325	185750	152382
	23	86091530	A	C	rs10521381	0.0214496	0.00465647	4.12183e-06	0.4208	0.4203	0.4231	189817	156045
	23	86093596	C	T	rs5923654	0.0214965	0.00466753	4.13933e-06	0.4189	0.4187	0.4208	189566	154779
	23	19932715	C	T	rs6527951	0.0285936	0.0062022	4.16687e-06	0.1624	0.1625	0.1608	189575	155861
	23	19728196	T	C	rs72616084	0.0297616	0.0064649	4.31519e-06	0.1472	0.1474	0.1461	189813	155911
	23	19923335	G	A	rs4825323	0.0314291	0.0068308	4.38278e-06	0.1288	0.1288	0.127	187683	155160
	23	20001076	CT	C	X:20001076_CT_C	0.0269926	0.00587077	4.40119e-06	0.1904	0.191	0.1871	185886	152881
	23	19937727	C	A	rs7880364	0.0284411	0.00619048	4.49625e-06	0.1638	0.1638	0.1625	190685	156543
	23	20301414	ATT	A	rs754612569	0.0310985	0.00676856	4.5118e-06	0.1304	0.1311	0.1278	177847	149310
	23	20036558	CT	C	X:20036558_CT_C	0.0262689	0.00572981	4.65072e-06	0.2415	0.2408	0.2414	136041	124058
	23	19937872	G	A	rs7879651	0.0283951	0.00619009	4.65179e-06	0.1638	0.1638	0.1625	190671	156534
	23	86048643	A	T	rs7055051	0.0212692	0.00465305	4.8827e-06	0.4186	0.4183	0.421	189978	156041
	23	86086609	G	A	rs5923653	0.0212699	0.0046543	4.90784e-06	0.4197	0.419	0.422	190111	156289
	23	19677553	A	AT	rs5901658	0.029604	0.00646917	4.91734e-06	0.1472	0.1474	0.1459	189589	155814
	23	19732570	T	C	rs12011294	0.0290725	0.00635591	4.95952e-06	0.1542	0.1543	0.153	188790	155190
	23	86091210	C	T	rs7055211	0.0212698	0.00465743	4.98127e-06	0.4189	0.4185	0.4212	190088	156207
	23	19687446	T	A	rs12008057	0.0329154	0.00720131	5.06956e-06	0.1006	0.1041	0.09268	177678	149108
	23	86048236	T	G	rs1361836	0.0212305	0.00465375	5.09683e-06	0.4188	0.4185	0.4213	189835	155967
	23	19760449	A	G	rs7063033	0.0293264	0.00642083	5.12436e-06	0.1498	0.1501	0.1484	190165	156021
	23	86064387	C	T	rs12852660	0.0211958	0.00464846	5.15276e-06	0.418	0.4175	0.4204	191052	156689
	23	20209759	CAT	C	X:20209759_CAT_C	0.0313715	0.0068713	5.19015e-06	0.1242	0.1252	0.1204	186442	153972
	23	20140487	CAAAAAAAAAA	C	X:20140487_CAAAAAAAAAA_C	0.0248661	0.00545286	5.23661e-06	0.2292	0.2291	0.2285	189032	155776
	23	20341694	G	A	rs7065413	0.0289521	0.00634652	5.24469e-06	0.1519	0.1525	0.1493	177920	149489
	23	19745817	A	C	rs7053634	0.0294771	0.00646131	5.25739e-06	0.1474	0.1475	0.1463	190297	156157
	23	19926288	A	C	rs111637895	0.0277965	0.00610038	5.36587e-06	0.1696	0.17	0.168	178924	151073
	23	152174632	A	G	rs140105889	0.0866688	0.0189701	5.55188e-06	0.0119	0.01226	0.01107	188440	155254
	23	19752704	A	G	rs72616086	0.0294132	0.00646392	5.55789e-06	0.1473	0.1475	0.1461	190266	156158
	23	86060941	TAA	T	X:86060941_TAA_T	0.0211247	0.00465269	5.65028e-06	0.4191	0.4188	0.4214	189997	156109
	23	19926466	CAA	C	X:19926466_CAA_C	0.0284845	0.00626618	5.66318e-06	0.1581	0.1583	0.1566	185697	154021
	23	86050349	G	A	rs12838025	0.0211024	0.00465049	5.72176e-06	0.4189	0.4186	0.4211	190375	156337
	23	86077190	A	G	rs10482026	0.0211035	0.00465245	5.767e-06	0.42	0.4195	0.4225	190213	156357
	23	86085179	G	A	rs11092827	0.0211123	0.00465476	5.7771e-06	0.4193	0.4188	0.4216	190164	156302
	23	19732627	T	TA	rs35440552	0.0292948	0.00645387	5.85747e-06	0.1511	0.1507	0.1515	185982	151681
	23	19754241	T	C	rs747638	0.0293282	0.00646561	5.9473e-06	0.1472	0.1475	0.146	190259	156154
	23	19778377	C	T	rs4825246	0.0292856	0.00646102	6.04157e-06	0.1473	0.1476	0.146	189816	155919
	23	86063768	A	T	rs12846375	0.0210289	0.00464763	6.08471e-06	0.4194	0.4189	0.4218	190720	156588
	23	86063513	G	T	rs5923646	0.0210142	0.00464929	6.22386e-06	0.4189	0.4186	0.4211	190729	156511
	23	19752458	T	C	rs67045285	0.0292338	0.00646155	6.2855e-06	0.1475	0.1477	0.1462	190202	156127
	23	20048947	T	C	rs5955583	0.0244401	0.005406	6.30043e-06	0.2357	0.2356	0.2344	189048	155519
	23	86068635	GTAA	G	X:86068635_GTAA_G	0.0210504	0.00466104	6.33155e-06	0.4198	0.4187	0.4238	189347	155183
	23	86062211	A	G	rs12837422	0.0209815	0.00464948	6.43962e-06	0.4191	0.4188	0.4214	190460	156433
	23	19896419	C	CT	rs762773078	0.0346151	0.00765859	6.47336e-06	0.08705	0.08999	0.07959	176855	148946
	23	31446332	C	T	rs143454718	-0.148891	0.0334786	6.48351e-06	0.003641	0.003856	0.003349	188816	155573
	23	19797714	G	C	rs57187243	0.0321894	0.00712743	6.57189e-06	0.1166	0.1169	0.1157	190389	156223
	23	19740937	C	CA	rs200955557	0.0297609	0.00659368	6.60815e-06	0.14	0.1407	0.1378	182358	150929
	23	19755874	A	G	rs7059691	0.0290076	0.00642682	6.60846e-06	0.1493	0.1496	0.1481	190755	156558
	23	86064061	A	G	rs12852590	0.0209423	0.00464771	6.64645e-06	0.4191	0.4187	0.4215	190778	156619
	23	19907550	C	CAAAAAAAA	rs58687527	0.0313765	0.00695343	6.67621e-06	0.1227	0.1238	0.1181	186991	154143
	23	86056843	A	G	rs7051064	0.0209454	0.00465017	6.70023e-06	0.419	0.4187	0.4213	190376	156378
	23	86054138	G	C	rs12841196	0.0209354	0.00465097	6.79329e-06	0.4185	0.4183	0.4209	190355	156359
	23	86059914	G	A	rs35078424	0.0209321	0.00465026	6.79376e-06	0.419	0.4187	0.4214	190382	156345
	23	20316602	AAC	A	X:20316602_AAC_A	-0.0283402	0.00628915	6.80268e-06	0.1706	0.1702	0.1695	157695	137747
	23	86057847	C	A	rs62595676	0.0209304	0.0046503	6.8066e-06	0.4189	0.4186	0.4211	190402	156393
	23	19775680	CAA	C	X:19775680_CAA_C	0.0291347	0.00646441	6.81726e-06	0.1477	0.1479	0.1463	189711	155830
	23	19756041	G	GT	rs11415907	0.0289812	0.00643048	6.81868e-06	0.1495	0.1498	0.1482	190552	156344
	23	19811742	G	C	rs57472716	0.0320825	0.00711684	6.8314e-06	0.1168	0.117	0.1154	190134	156151
	23	20341733	A	C	rs7067163	0.0273695	0.0060783	6.90335e-06	0.1729	0.1735	0.1702	172374	145811
	23	86067456	T	G	rs11798715	0.02091	0.00464897	6.90653e-06	0.4189	0.4186	0.4213	190703	156536
	23	86063102	C	A	rs12844162	0.0209083	0.00464953	6.93649e-06	0.418	0.4176	0.4204	190783	156617
	23	86071151	C	G	rs12837683	0.0209204	0.00465231	6.93953e-06	0.4185	0.4181	0.4209	190366	156436
	23	20252492	C	T	rs7057375	0.0286837	0.00637767	7.12016e-06	0.1525	0.1523	0.1508	189727	155883
	23	20002303	C	T	rs4255322	0.0269397	0.00599141	7.1259e-06	0.1784	0.1784	0.1763	190131	156184
	23	86064515	G	GA	rs35199123	0.0209446	0.00466859	7.29055e-06	0.4137	0.4146	0.4131	188916	154631
	23	19998530	C	T	rs4416995	0.0269463	0.00599964	7.29777e-06	0.1775	0.1775	0.1756	190277	156240
	23	20155044	G	A	rs73447111	0.0260698	0.00580653	7.33398e-06	0.1933	0.1932	0.1913	189452	155769
	23	86074397	C	T	rs12834180	0.0208529	0.00465383	7.47911e-06	0.419	0.4186	0.4213	190194	156315
	23	86070055	A	T	rs11797054	0.0208387	0.00465122	7.49825e-06	0.4181	0.4177	0.4204	190531	156509
	23	86064948	T	A	rs57400490	0.020876	0.0046614	7.56101e-06	0.4163	0.4164	0.4179	189674	155780
	23	86079037	T	C	rs5923650	0.0208275	0.00465225	7.61693e-06	0.4209	0.4203	0.4233	190021	156244
	23	86083760	G	T	rs7062863	0.0208254	0.00465455	7.71347e-06	0.4187	0.4183	0.4211	190307	156374
	23	19538777	T	A	rs5955810	0.0308364	0.00688571	7.78843e-06	0.1188	0.1209	0.1135	165301	143015
	23	19795815	T	C	rs1483982	0.0314778	0.00702804	7.81916e-06	0.1208	0.1207	0.1196	190025	155963
	23	86074414	G	A	rs12864125	0.0208016	0.004654	7.88098e-06	0.4183	0.4179	0.4207	190387	156419
	23	86072233	T	C	rs5923649	0.0207859	0.00465135	7.9097e-06	0.4212	0.4206	0.4234	190044	156237
	23	86072569	G	A	rs1419035	0.0207657	0.00465292	8.12924e-06	0.4198	0.4193	0.4221	190137	156285
	23	86067479	A	G	rs12849585	0.0207361	0.00464789	8.18823e-06	0.4201	0.4197	0.4225	190553	156450
	23	86078831	G	A	rs6524695	0.0207569	0.00465396	8.24062e-06	0.4188	0.4184	0.4212	190316	156378
	23	19820769	T	C	rs111663953	0.0321447	0.00719998	8.37279e-06	0.1136	0.1139	0.1126	190212	156196
	23	19572198	T	TATC	rs751773650	0.0295766	0.00662706	8.3751e-06	0.1387	0.1391	0.137	183960	153001
	23	19771014	G	A	rs875564	0.0292158	0.00654696	8.39692e-06	0.1426	0.1429	0.1413	190367	156354
	23	86081494	GA	G	X:86081494_GA_G	0.0207837	0.00466458	8.41143e-06	0.42	0.4188	0.4239	189489	155193
	23	86074734	A	T	rs34978728	0.0207157	0.00465177	8.50276e-06	0.4203	0.4199	0.4226	190204	156316
	23	19773697	A	G	rs7052042	0.0290668	0.00652105	8.59666e-06	0.1439	0.1442	0.1427	190210	156180
	23	19778519	C	A	rs1807229	0.0290115	0.00651194	8.67621e-06	0.1494	0.1497	0.1474	183821	151163
	23	19677771	A	G	rs4630061	0.0290721	0.00652514	8.67701e-06	0.1436	0.1439	0.1425	190385	156367
	23	19832903	T	C	rs112763710	0.0321038	0.00720366	8.6872e-06	0.1136	0.1139	0.1126	190042	156069
	23	20036083	CTT	C	X:20036083_CTT_C	0.025823	0.00580184	8.75085e-06	0.252	0.2475	0.2594	137709	122426
	23	19935577	C	T	rs7061619	0.0278079	0.00624524	8.76234e-06	0.1602	0.1603	0.159	190466	156408
	23	19822375	T	C	rs141465488	0.0320445	0.00719547	8.81576e-06	0.1137	0.114	0.1128	190190	156175
	23	86080431	AG	A	X:86080431_AG_A	0.0210394	0.00473294	8.8178e-06	0.441	0.4382	0.4487	174056	145777
	23	86070798	T	G	rs7065094	0.0206365	0.00465013	9.13692e-06	0.4196	0.4192	0.422	190365	156407
	23	86075250	T	C	rs2185879	0.0206403	0.00465383	9.25337e-06	0.4194	0.4191	0.4218	190102	156249
	23	19807599	T	A	rs60223160	0.0321551	0.00723896	9.30015e-06	0.1122	0.1126	0.1111	190374	156277
	23	20009166	C	T	rs7058338	0.026616	0.00600103	9.47087e-06	0.1778	0.1777	0.1759	189579	156052
	23	20000035	TG	T	X:20000035_TG_T	0.0265928	0.00599616	9.48266e-06	0.1785	0.1784	0.1764	190010	155836
	23	86070493	A	G	rs7060838	0.0205762	0.00464982	9.69059e-06	0.4193	0.4189	0.4217	190378	156419
	23	19772079	T	C	rs142599726	0.0289269	0.00652769	9.69505e-06	0.1434	0.1438	0.1422	190227	156275
	23	86078506	CT	C	X:86078506_CT_C	0.0206073	0.00465817	9.74675e-06	0.4181	0.4176	0.4209	190061	156147
	23	19568757	C	T	rs7065459	0.0293487	0.00662471	9.75574e-06	0.1386	0.139	0.1365	187475	154507
	23	19996504	C	T	rs6527958	0.0265339	0.00599438	9.86302e-06	0.178	0.178	0.176	190219	156226
	23	19613404	C	T	rs7876257	0.0292476	0.00660553	9.86779e-06	0.1394	0.1398	0.1382	189414	155754
	23	19572473	T	A	rs189722329	0.0292927	0.00661647	9.88508e-06	0.1401	0.1404	0.1382	185486	153634
	23	9541302	C	G	rs191040710	0.206658	0.0463841	9.98367e-06	0.001291	0.00134	0.001224	188802	155270

## Sheet: Table S7
	Table S7: Combined-sex analysis summary result for variants (P-value < 1E-05) associated with H-aid
	CHR	POS	REF	ALT	SNP	BETA	SE	P	MAF_Combined	MAF_Females	MAF_Males	N_F	N_M
	23	152044071	GA	G	X:152044071_GA_G	0.0636395	0.012009	1.24174e-07	0.4211	0.4216	0.42	184741	153263
	23	152163938	C	T	rs112502471	0.213499	0.0410823	5.22685e-07	0.01396	0.01428	0.01327	186671	154392
	23	152163968	T	C	rs112540152	0.213481	0.0410827	5.23926e-07	0.01397	0.01428	0.01327	186673	154389
	23	152067381	T	C	rs186256023	0.167181	0.032567	6.09425e-07	0.02695	0.02706	0.02639	188401	155144
	23	152349917	G	A	rs148141125	0.186597	0.0378244	1.78509e-06	0.0198	0.02013	0.01915	189310	155681
	23	103674476	A	G	rs187086792	-0.710792	0.18682	6.50699e-06	0.002463	0.002455	0.002313	190666	156499
	23	137875984	A	T	rs182441329	0.420628	0.0881208	7.61395e-06	0.002137	0.002177	0.0019	190420	156356
	23	137848438	C	T	rs183084130	0.492739	0.102565	8.26951e-06	0.001531	0.001552	0.001438	190670	156490
	23	152483481	G	A	rs111541002	0.181484	0.039709	9.4393e-06	0.01726	0.01759	0.01663	188967	155563

## Sheet: Table S8
	Table S8: Sex-stratified females analysis summary result for variants (P-value < 1E-05) associated with H-diff
	CHR	POS	REF	ALT	SNP	BETA	SE	P	MAF_Females	MAF_Combined	N
	23	19990151	C	T	rs5955871	0.058	0.01	5.4e-09	0.1638	0.164	191052
	23	19989550	A	G	rs5955870	0.057	0.01	7.59e-09	0.1729	0.173	188354
	23	19991510	G	A	rs12387893	0.058	0.01	8.96e-09	0.1629	0.163	190597
	23	19987505	T	C	rs12006898	0.058	0.01	9.33e-09	0.1622	0.162	190305
	23	19998600	C	T	rs4459043	0.057	0.01	1.08e-08	0.1637	0.1636	190393
	23	19995500	G	T	rs6527957	0.057	0.01	1.1e-08	0.1632	0.1633	190537
	23	19988659	G	A	rs5955869	0.057	0.01	1.18e-08	0.1636	0.1637	190676
	23	19993360	TA	T	X:19993360_TA_T	0.057	0.01	1.22e-08	0.1636	0.1637	190445
	23	19957543	C	T	rs7891306	0.058	0.01	1.24e-08	0.1581	0.1579	189419
	23	20001849	T	C	rs139151396	0.057	0.01	1.28e-08	0.1626	0.1623	190190
	23	19958699	C	T	rs5955866	0.058	0.01	1.3e-08	0.1562	0.1551	187676
	23	19981335	T	C	rs7888325	0.057	0.01	1.33e-08	0.1631	0.1632	190359
	23	19964923	T	C	rs4825325	0.057	0.01	1.44e-08	0.1608	0.1605	190185
	23	19959497	A	T	rs370505696	0.068	0.012	1.47e-08	0.0851	0.08334	165245
	23	19958128	G	A	rs12011296	0.057	0.01	1.76e-08	0.1579	0.1576	189373
	23	20073194	CT	C	rs34507328	0.054	0.01	1.78e-08	0.1828	0.1827	189149
	23	20109072	G	A	rs6527961	0.054	0.01	1.83e-08	0.1842	0.1845	190483
	23	19965488	T	C	rs5909345	0.056	0.01	1.92e-08	0.1633	0.1635	190230
	23	20084743	G	A	rs5955880	0.054	0.01	1.93e-08	0.1849	0.1851	190455
	23	20074441	C	A	rs12009531	0.054	0.01	1.95e-08	0.1852	0.1854	190477
	23	20110340	C	T	rs5955882	0.054	0.01	2.01e-08	0.1843	0.1847	190405
	23	19928717	G	A	rs7878565	0.056	0.01	2.04e-08	0.1613	0.1612	187713
	23	20101842	C	T	rs7064198	0.053	0.01	2.12e-08	0.1846	0.1848	190503
	23	20143370	G	T	rs13179	0.053	0.01	2.49e-08	0.1846	0.1846	189771
	23	19926466	CAA	C	X:19926466_CAA_C	0.056	0.01	2.5e-08	0.1583	0.1581	185697
	23	20053979	C	T	rs10081918	0.053	0.01	2.76e-08	0.1853	0.1854	189150
	23	20136453	G	A	rs4568774	0.052	0.009	2.99e-08	0.1961	0.1961	189456
	23	20054650	G	A	rs7882991	0.053	0.01	3.02e-08	0.1854	0.1855	189155
	23	19932715	C	T	rs6527951	0.056	0.01	3.07e-08	0.1625	0.1624	189575
	23	19962996	T	G	rs752526672	0.056	0.01	3.08e-08	0.1603	0.16	189573
	23	20103759	C	T	rs7882519	0.053	0.01	3.14e-08	0.1848	0.1851	190472
	23	19937872	G	A	rs7879651	0.055	0.01	3.27e-08	0.1638	0.1638	190671
	23	19937727	C	A	rs7880364	0.055	0.01	3.28e-08	0.1638	0.1638	190685
	23	19932617	C	CT	rs756781544	0.056	0.01	3.61e-08	0.158	0.1576	187773
	23	20116215	G	A	rs60849679	0.053	0.01	4.39e-08	0.1788	0.1787	191052
	23	20121741	G	T	rs4825334	0.052	0.01	5.01e-08	0.1853	0.1854	190067
	23	19937508	C	CA	rs150758887	0.055	0.01	5.14e-08	0.1619	0.1618	190498
	23	20102906	C	T	rs4370706	0.052	0.01	5.78e-08	0.1827	0.1827	190539
	23	19916141	G	A	rs58493761	0.062	0.011	5.88e-08	0.1206	0.12	187480
	23	20095310	C	T	rs4825333	0.052	0.01	6.22e-08	0.1853	0.1856	190360
	23	20049651	G	A	rs4825329	0.052	0.01	6.35e-08	0.1861	0.1864	188959
	23	19959144	G	C	rs5955867	0.061	0.011	6.36e-08	0.1074	0.1045	171666
	23	20141901	G	A	rs7877652	0.051	0.009	6.66e-08	0.188	0.1881	189551
	23	19924462	A	G	rs112934841	0.055	0.01	7.21e-08	0.1591	0.1589	188023
	23	20061058	C	G	rs7062127	0.051	0.01	8.17e-08	0.1852	0.1851	189214
	23	20044807	G	A	rs72620220	0.051	0.01	8.26e-08	0.1842	0.184	188966
	23	19935577	C	T	rs7061619	0.054	0.01	1.14e-07	0.1603	0.1602	190466
	23	19917747	G	T	rs61332626	0.059	0.011	1.19e-07	0.1242	0.1242	187869
	23	19572262	T	A	rs192256684	0.057	0.011	1.28e-07	0.1357	0.1348	184788
	23	19917349	A	G	rs79327869	0.059	0.011	1.29e-07	0.1242	0.124	188284
	23	19930470	ATT	A	X:19930470_ATT_A	0.052	0.01	1.32e-07	0.1712	0.1711	183689
	23	20072399	T	A	rs7060017	0.049	0.009	1.32e-07	0.1993	0.1996	190469
	23	20072404	C	T	rs7055595	0.049	0.009	1.45e-07	0.1988	0.199	190512
	23	19917813	T	C	rs111876644	0.059	0.011	1.49e-07	0.1246	0.1244	188103
	23	19917174	G	C	rs74324815	0.059	0.011	1.72e-07	0.1243	0.1241	188237
	23	20002303	C	T	rs4255322	0.051	0.01	1.84e-07	0.1784	0.1784	190131
	23	20074285	C	T	rs12008557	0.048	0.009	1.85e-07	0.1986	0.1989	190485
	23	20107414	G	T	rs5955584	0.048	0.009	2e-07	0.1975	0.1978	190405
	23	19920400	C	T	rs149977318	0.058	0.011	2.09e-07	0.1237	0.1234	188149
	23	20035961	G	A	rs73445234	0.049	0.009	2.12e-07	0.1944	0.1945	189210
	23	20000035	TG	T	X:20000035_TG_T	0.05	0.01	2.13e-07	0.1784	0.1785	190010
	23	19998530	C	T	rs4416995	0.05	0.01	2.2e-07	0.1775	0.1775	190277
	23	20036558	CT	C	X:20036558_CT_C	0.048	0.009	2.25e-07	0.2408	0.2415	136041
	23	19956548	G	C	rs6527952	0.051	0.01	2.26e-07	0.1725	0.1722	189241
	23	19917743	G	T	rs58340860	0.057	0.011	2.27e-07	0.1289	0.1291	187639
	23	20023486	G	C	rs5955873	0.049	0.009	2.3e-07	0.1941	0.1942	189044
	23	19996504	C	T	rs6527958	0.05	0.01	2.34e-07	0.178	0.178	190219
	23	20033131	C	G	rs7054427	0.048	0.009	2.34e-07	0.1962	0.1964	188859
	23	20009166	C	T	rs7058338	0.05	0.01	2.39e-07	0.1777	0.1778	189579
	23	20028593	GC	G	X:20028593_GC_G	0.048	0.009	2.39e-07	0.1957	0.1957	189400
	23	19896419	C	CT	rs762773078	0.064	0.012	2.45e-07	0.09	0.08705	176855
	23	19958544	T	C	rs6653646	0.051	0.01	2.48e-07	0.17	0.1688	187250
	23	20096305	G	A	rs57246719	0.048	0.009	2.54e-07	0.1991	0.1993	190294
	23	20086382	G	A	rs7063485	0.048	0.009	2.58e-07	0.1982	0.1985	190410
	23	20041696	T	A	rs7885068	0.048	0.009	2.69e-07	0.1961	0.1963	189031
	23	20054296	C	T	rs7880151	0.048	0.009	2.78e-07	0.1987	0.1989	189147
	23	19917187	A	G	rs12391615	0.057	0.011	2.82e-07	0.1293	0.1295	187989
	23	20121819	C	T	rs4825250	0.048	0.009	2.92e-07	0.1986	0.1988	189958
	23	19572473	T	A	rs189722329	0.055	0.011	2.98e-07	0.1404	0.1401	185486
	23	20024100	G	A	rs7879057	0.048	0.009	3.06e-07	0.1942	0.1943	189011
	23	20080265	A	G	rs73445268	0.049	0.01	3.07e-07	0.1813	0.1813	190221
	23	19980741	C	T	rs7883287	0.05	0.01	3.2e-07	0.177	0.1772	190208
	23	20055925	C	T	rs59377023	0.047	0.009	3.26e-07	0.1988	0.1991	189184
	23	20093819	C	T	rs4825332	0.047	0.009	3.26e-07	0.198	0.1984	190385
	23	20122910	C	T	rs12007826	0.047	0.009	3.42e-07	0.2022	0.2022	189787
	23	19957007	C	A	rs6527953	0.05	0.01	3.49e-07	0.1718	0.1715	189469
	23	20055413	G	A	rs4825331	0.047	0.009	3.51e-07	0.1989	0.1992	189166
	23	19903991	A	G	rs5955861	0.057	0.011	3.72e-07	0.1239	0.1236	188463
	23	20137840	TAAAAAAAA	T	X:20137840_TAAAAAAAA_T	0.046	0.009	3.77e-07	0.2093	0.2095	188494
	23	19999709	G	A	rs151261536	0.053	0.011	3.9e-07	0.1445	0.1441	189681
	23	20018774	C	T	rs7063638	0.047	0.009	3.96e-07	0.1981	0.1984	188773
	23	20163447	C	T	rs7878540	0.047	0.009	3.98e-07	0.1959	0.1961	189535
	23	20056677	C	T	rs12009153	0.047	0.009	3.99e-07	0.1993	0.1996	189148
	23	19967042	C	T	rs5955868	0.049	0.01	4.03e-07	0.1771	0.1773	190199
	23	19964931	G	A	rs4825326	0.049	0.01	4.05e-07	0.1768	0.1769	190236
	23	19941836	G	A	rs7055469	0.048	0.01	4.1e-07	0.1852	0.1852	189530
	23	19926288	A	C	rs111637895	0.05	0.01	4.12e-07	0.17	0.1696	178924
	23	19938250	T	C	rs5955864	0.049	0.01	4.18e-07	0.1787	0.1788	190488
	23	20196599	GT	G	X:20196599_GT_G	0.049	0.01	4.27e-07	0.1797	0.1804	170954
	23	20038926	C	G	rs4077051	0.047	0.009	4.31e-07	0.1964	0.1964	189037
	23	20217370	G	A	rs7066722	0.054	0.011	4.36e-07	0.1409	0.1409	190177
	23	19935907	GTTA	G	X:19935907_GTTA_G	0.049	0.01	4.5e-07	0.1775	0.1777	190864
	23	19947198	T	C	rs7059955	0.049	0.01	4.53e-07	0.1785	0.1786	190391
	23	19923335	G	A	rs4825323	0.056	0.011	4.6e-07	0.1288	0.1288	187683
	23	20058226	C	T	rs58542923	0.047	0.009	4.91e-07	0.2014	0.2017	189073
	23	19931933	TA	T	X:19931933_TA_T	0.049	0.01	5.01e-07	0.1758	0.1758	189050
	23	19946529	C	T	rs112422837	0.049	0.01	5.03e-07	0.1777	0.1777	190624
	23	19932615	G	A	rs7054185	0.049	0.01	5.24e-07	0.1765	0.1765	189581
	23	19568757	C	T	rs7065459	0.054	0.011	5.27e-07	0.139	0.1386	187475
	23	19920065	C	T	rs58342160	0.055	0.011	5.31e-07	0.1287	0.1288	187746
	23	20149005	G	A	rs59952398	0.046	0.009	5.75e-07	0.2064	0.2064	189384
	23	20154346	C	G	rs73447108	0.046	0.009	6.1e-07	0.1974	0.1975	189781
	23	19935845	C	T	rs7062073	0.048	0.01	6.13e-07	0.1776	0.1777	190863
	23	19942966	G	A	rs7060796	0.048	0.01	6.21e-07	0.1777	0.1778	191052
	23	20134980	G	A	rs17523345	0.045	0.009	6.35e-07	0.2096	0.2098	189570
	23	20144034	C	T	rs14141	0.046	0.009	6.49e-07	0.2198	0.222	166710
	23	19572198	T	TATC	rs751773650	0.053	0.011	6.54e-07	0.1391	0.1387	183960
	23	20001076	CT	C	X:20001076_CT_C	0.047	0.009	6.84e-07	0.191	0.1904	185886
	23	20144405	G	A	rs1043014	0.046	0.009	6.9e-07	0.2128	0.2149	172784
	23	19875069	CTTTTTTTTTTTTTTTTTTTT	C	X:19875069_CTTTTTTTTTTTTTTTTTTTT_C	0.045	0.009	7.25e-07	0.2631	0.2607	130898
	23	19907550	C	CAAAAAAAA	rs58687527	0.056	0.011	7.4e-07	0.1238	0.1227	186991
	23	19721814	CTGTGTG	C	X:19721814_CTGTGTG_C	0.049	0.01	7.44e-07	0.2092	0.2114	132411
	23	20058759	A	G	rs7051930	0.046	0.009	8.14e-07	0.2023	0.2026	188908
	23	19880780	C	CA	rs111471978	0.055	0.011	8.19e-07	0.1273	0.1272	181453
	23	19891408	G	A	rs371453452	0.055	0.011	8.97e-07	0.1246	0.1243	189036
	23	19898470	T	C	rs58943877	0.055	0.011	9.19e-07	0.1271	0.1268	188814
	23	20161790	G	A	rs6418736	0.047	0.01	9.89e-07	0.1812	0.1814	189675
	23	19874842	C	G	rs145133501	0.055	0.011	1.04e-06	0.1243	0.1238	189153
	23	19865578	A	T	rs36068457	0.055	0.011	1.06e-06	0.1235	0.1229	188518
	23	19872191	T	C	rs5955853	0.054	0.011	1.06e-06	0.1266	0.1264	188987
	23	20184037	G	A	rs7892835	0.051	0.01	1.16e-06	0.146	0.1462	189971
	23	19856216	C	A	rs1483984	0.054	0.011	1.25e-06	0.1246	0.1242	189006
	23	20153218	CTT	C	X:20153218_CTT_C	0.046	0.009	1.28e-06	0.2038	0.2065	170523
	23	20294788	C	A	rs112340356	0.05	0.01	1.28e-06	0.1551	0.1547	189042
	23	20149797	GT	G	X:20149797_GT_G	0.045	0.009	1.37e-06	0.2106	0.2094	161516
	23	19538777	T	A	rs5955810	0.054	0.011	1.39e-06	0.1209	0.1188	165301
	23	19867384	C	T	rs113963869	0.054	0.011	1.46e-06	0.125	0.1247	189169
	23	19890392	G	A	rs769859758	0.053	0.011	1.61e-06	0.1299	0.1298	186791
	23	20036083	CTT	C	X:20036083_CTT_C	0.045	0.009	1.71e-06	0.2475	0.252	137709
	23	20127366	A	G	rs7884058	0.043	0.009	1.77e-06	0.2178	0.2181	189270
	23	19508272	C	T	rs200296688	0.054	0.011	1.99e-06	0.1152	0.1124	172573
	23	19508276	C	T	rs200966193	0.054	0.011	1.99e-06	0.1152	0.1124	172575
	23	19865582	G	GAGA	rs34671237	0.053	0.011	2.01e-06	0.129	0.1287	188068
	23	20065993	GA	G	X:20065993_GA_G	0.042	0.009	2.02e-06	0.2306	0.2306	189750
	23	20166020	AT	A	X:20166020_AT_A	0.048	0.01	2.03e-06	0.1594	0.1596	188910
	23	19807599	T	A	rs60223160	0.056	0.012	2.06e-06	0.1126	0.1122	190374
	23	19533787	T	G	rs368115042	0.05	0.011	2.07e-06	0.1445	0.144	185289
	23	20075730	C	T	rs112786451	0.042	0.009	2.09e-06	0.2291	0.2288	190214
	23	20242236	GA	G	X:20242236_GA_G	0.048	0.01	2.12e-06	0.1569	0.1569	189833
	23	19820769	T	C	rs111663953	0.055	0.012	2.15e-06	0.1139	0.1136	190212
	23	19862754	T	A	rs56222718	0.052	0.011	2.18e-06	0.1297	0.1295	188900
	23	19879304	T	C	rs56055071	0.052	0.011	2.22e-06	0.1297	0.1296	188560
	23	19897124	A	G	rs4528057	0.052	0.011	2.27e-06	0.1304	0.1304	188905
	23	20171056	G	T	rs7064020	0.048	0.01	2.28e-06	0.157	0.1574	189749
	23	20293665	G	A	rs7063841	0.05	0.011	2.29e-06	0.143	0.1429	189479
	23	19822375	T	C	rs141465488	0.055	0.012	2.3e-06	0.114	0.1137	190190
	23	19869646	G	A	rs1017874	0.052	0.011	2.42e-06	0.1293	0.1292	188891
	23	19778523	C	A	rs190632760	0.051	0.011	2.47e-06	0.1314	0.1284	181596
	23	20081128	C	T	rs5955878	0.044	0.009	2.47e-06	0.1959	0.1963	190329
	23	19882931	C	T	rs5955856	0.052	0.011	2.49e-06	0.1298	0.1298	189024
	23	19893808	A	G	rs12012307	0.052	0.011	2.59e-06	0.1301	0.1299	188762
	23	19732627	T	TA	rs35440552	0.049	0.01	2.65e-06	0.1507	0.1511	185982
	23	19526876	C	T	rs56925854	0.049	0.01	2.66e-06	0.149	0.1486	187862
	23	19813215	G	C	rs7888673	0.055	0.012	2.73e-06	0.1139	0.1135	190119
	23	20241518	G	T	rs6527971	0.048	0.01	2.89e-06	0.1555	0.1558	189691
	23	20048947	T	C	rs5955583	0.041	0.009	3e-06	0.2356	0.2357	189048
	23	19677771	A	G	rs4630061	0.049	0.011	3.01e-06	0.1439	0.1436	190385
	23	19613404	C	T	rs7876257	0.05	0.011	3.02e-06	0.1398	0.1394	189414
	23	19690396	A	C	rs146194810	0.049	0.01	3.02e-06	0.1453	0.1448	190299
	23	20204461	G	T	rs2230488	0.048	0.01	3.05e-06	0.1558	0.156	190201
	23	20181594	CA	C	X:20181594_CA_C	0.048	0.01	3.21e-06	0.1563	0.1564	189926
	23	19867191	C	G	rs4825319	0.051	0.011	3.25e-06	0.13	0.13	188882
	23	20170527	C	T	rs12010722	0.047	0.01	3.32e-06	0.1568	0.1572	189670
	23	19881460	T	C	rs5955854	0.051	0.011	3.35e-06	0.1302	0.1301	189017
	23	20100619	C	T	rs4604640	0.041	0.009	3.38e-06	0.2293	0.229	190277
	23	20180920	G	A	rs58008925	0.05	0.011	3.38e-06	0.1398	0.1401	190319
	23	20301414	ATT	A	rs754612569	0.051	0.011	3.43e-06	0.1311	0.1304	177847
	23	19582387	C	G	rs7051590	0.048	0.01	3.52e-06	0.1495	0.1493	189502
	23	20217046	C	T	rs61352660	0.047	0.01	3.52e-06	0.1562	0.1564	189682
	23	20225193	C	A	rs4129871	0.05	0.011	3.57e-06	0.1382	0.1384	189835
	23	20020744	T	C	rs142528607	0.056	0.012	3.58e-06	0.1053	0.1047	187103
	23	20197806	CTT	C	X:20197806_CTT_C	0.05	0.011	3.58e-06	0.1378	0.1377	190480
	23	19832903	T	C	rs112763710	0.054	0.012	3.62e-06	0.1139	0.1136	190042
	23	20271674	C	A	rs56795160	0.047	0.01	3.73e-06	0.1558	0.1557	189824
	23	20170908	T	A	rs7051161	0.049	0.011	3.74e-06	0.1399	0.1402	189874
	23	20322238	C	A	rs6527977	0.047	0.01	4e-06	0.1542	0.1543	186217
	23	19752458	T	C	rs67045285	0.048	0.01	4.07e-06	0.1477	0.1475	190202
	23	19746758	A	G	rs35160730	0.048	0.01	4.17e-06	0.1452	0.1448	191052
	23	19773697	A	G	rs7052042	0.048	0.011	4.22e-06	0.1442	0.1439	190210
	23	20155044	G	A	rs73447111	0.043	0.009	4.22e-06	0.1932	0.1933	189452
	23	19772079	T	C	rs142599726	0.049	0.011	4.24e-06	0.1438	0.1434	190227
	23	20311083	G	A	rs7061160	0.05	0.011	4.26e-06	0.1366	0.1363	188360
	23	20030191	T	A	rs112701274	0.041	0.009	4.28e-06	0.2262	0.2259	188913
	23	20273489	TG	T	X:20273489_TG_T	0.047	0.01	4.38e-06	0.1568	0.1568	189841
	23	20160246	G	T	rs7879807	0.043	0.009	4.43e-06	0.1934	0.1936	189685
	23	19533518	A	G	rs181672346	0.048	0.01	4.49e-06	0.1464	0.146	187463
	23	19754241	T	C	rs747638	0.048	0.01	4.56e-06	0.1475	0.1472	190259
	23	19752704	A	G	rs72616086	0.048	0.01	4.59e-06	0.1475	0.1473	190266
	23	19579191	A	C	rs5909316	0.08	0.017	4.6e-06	0.0279	0.02603	141851
	23	19958394	AT	A	rs200983706	0.039	0.009	4.6e-06	0.2623	0.2618	176257
	23	19841448	T	C	rs4825317	0.052	0.011	4.68e-06	0.1189	0.1189	189539
	23	152067381	T	C	rs186256023	0.101	0.022	4.7e-06	0.0271	0.02695	188401
	23	19778519	C	A	rs1807229	0.048	0.01	4.91e-06	0.1497	0.1494	183821
	23	19630687	G	A	rs4825306	0.048	0.01	4.99e-06	0.1452	0.145	189225
	23	134221471	T	C	rs189271216	0.397	0.086	5.29e-06	0.0012	0.001195	189683
	23	19539381	A	T	rs7067067	0.048	0.01	5.32e-06	0.1463	0.146	187466
	23	19716595	A	G	rs66794717	0.048	0.01	5.38e-06	0.1458	0.1455	190094
	23	19655112	G	C	rs6527942	0.047	0.01	5.39e-06	0.1496	0.1495	189814
	23	135168464	C	T	rs5975664	-0.035	0.008	5.41e-06	0.3762	0.376	190270
	23	19596330	A	G	rs5955568	0.047	0.01	5.46e-06	0.1488	0.1486	188765
	23	19532739	A	G	rs768906962	0.049	0.011	5.49e-06	0.1375	0.1367	184271
	23	19537945	G	A	rs7059728	0.048	0.01	5.53e-06	0.1478	0.1475	187388
	23	135168221	G	A	rs5929716	0.035	0.008	5.65e-06	0.3765	0.3763	190193
	23	19809654	G	GA	rs756376422	0.054	0.012	5.75e-06	0.1129	0.1111	167386
	23	19828802	G	C	rs7053751	0.053	0.012	5.76e-06	0.1118	0.1114	190258
	23	135167565	T	C	rs12558843	-0.035	0.008	5.77e-06	0.3763	0.3761	190319
	23	19779995	T	C	rs900687	0.047	0.01	5.8e-06	0.1469	0.1468	189468
	23	20198344	C	T	rs150811982	0.049	0.011	5.83e-06	0.1378	0.1379	190816
	23	19534355	G	A	rs146090761	0.048	0.01	5.87e-06	0.1457	0.1453	187344
	23	135165193	GTT	G	X:135165193_GTT_G	-0.035	0.008	6.12e-06	0.3751	0.3753	185285
	23	135166904	C	A	rs6635221	-0.035	0.008	6.12e-06	0.3761	0.3759	190370
	23	19787048	G	GT	rs370447360	0.054	0.012	6.13e-06	0.1085	0.1076	188065
	23	19512211	A	G	rs7064186	0.048	0.011	6.14e-06	0.1392	0.138	184142
	23	19800808	T	G	rs16981279	0.052	0.011	6.19e-06	0.1193	0.1192	190067
	23	135163737	T	C	rs4829808	-0.035	0.008	6.2e-06	0.3714	0.3707	185004
	23	135166853	A	G	rs6633799	-0.035	0.008	6.21e-06	0.3761	0.3759	190370
	23	19842599	A	C	rs7889157	0.051	0.011	6.34e-06	0.1199	0.1199	189043
	23	19867096	T	A	rs4825248	0.05	0.011	6.36e-06	0.1275	0.1271	188846
	23	135152158	C	A	rs6635218	-0.035	0.008	6.58e-06	0.3759	0.3756	190878
	23	135152198	G	A	rs6635219	-0.035	0.008	6.6e-06	0.3759	0.3756	190878
	23	135156369	C	G	rs4829807	-0.035	0.008	6.76e-06	0.3765	0.3763	190900
	23	135157621	G	T	rs5975660	-0.035	0.008	6.8e-06	0.3765	0.3763	190898
	23	19823806	A	G	rs57525297	0.052	0.011	6.82e-06	0.1178	0.1177	190084
	23	19548222	GCACC	G	X:19548222_GCACC_G	0.048	0.011	6.84e-06	0.1376	0.1371	184708
	23	135157279	T	C	rs6633797	-0.035	0.008	6.85e-06	0.3765	0.3763	190902
	23	135164123	G	A	rs2131661	-0.035	0.008	6.85e-06	0.3761	0.376	190568
	23	19793329	A	G	rs6527945	0.051	0.011	6.93e-06	0.1191	0.1191	190489
	23	135163741	C	CT	rs200199748	-0.035	0.008	6.93e-06	0.3582	0.3554	178954
	23	19793321	T	C	rs6527944	0.051	0.011	6.95e-06	0.1192	0.1192	190475
	23	135156151	T	C	rs4829806	-0.035	0.008	6.95e-06	0.3765	0.3763	190898
	23	135157751	C	T	rs5929715	0.035	0.008	6.97e-06	0.3767	0.3765	190819
	23	79451366	T	C	rs765955882	-0.536	0.126	7e-06	0.0011	0.001084	190973
	23	135162888	G	A	rs2361562	-0.035	0.008	7.01e-06	0.3762	0.3761	190680
	23	19645936	A	C	rs4825245	0.047	0.01	7.04e-06	0.1494	0.1494	189603
	23	19791427	T	C	rs72616091	0.051	0.011	7.11e-06	0.1191	0.1189	190124
	23	135165013	C	T	rs903144	0.035	0.008	7.13e-06	0.3763	0.3762	190468
	23	135161049	A	G	rs6528335	-0.035	0.008	7.16e-06	0.3764	0.3762	191052
	23	19757131	A	AG	rs200599177	0.048	0.011	7.23e-06	0.1422	0.1397	189416
	23	19533789	TTTG	T	X:19533789_TTTG_T	0.047	0.01	7.27e-06	0.1485	0.1479	185843
	23	135163736	T	C	rs5930852	0.035	0.008	7.29e-06	0.3727	0.3723	185089
	23	19795815	T	C	rs1483982	0.051	0.011	7.3e-06	0.1207	0.1208	190025
	23	19654987	C	G	rs16981246	0.047	0.01	7.32e-06	0.1491	0.1488	189878
	23	20135506	A	G	rs7888694	0.038	0.008	7.41e-06	0.2636	0.2634	188458
	23	135162780	G	T	rs2172578	0.035	0.008	7.41e-06	0.3763	0.3762	190539
	23	19796548	C	CA	rs374544534	0.057	0.013	7.42e-06	0.0907	0.08802	174878
	23	20209892	C	T	rs12006664	0.047	0.01	7.43e-06	0.1467	0.1463	187831
	23	135161542	G	T	rs5975662	-0.035	0.008	7.43e-06	0.3763	0.3761	191020
	23	135154416	CA	C	X:135154416_CA_C	-0.035	0.008	7.45e-06	0.3764	0.3763	190547
	23	135157146	ATTATT	A	X:135157146_ATTATT_A	-0.035	0.008	7.51e-06	0.3765	0.3763	190858
	23	135160368	A	T	rs7061195	-0.034	0.008	7.51e-06	0.3763	0.3761	191021
	23	135161699	AT	A	X:135161699_AT_A	0.035	0.008	7.53e-06	0.376	0.3758	190822
	23	19522070	CA	C	X:19522070_CA_C	0.046	0.01	7.62e-06	0.154	0.1536	187171
	23	19748547	T	C	rs5955839	0.046	0.01	7.7e-06	0.1493	0.1493	190508
	23	135165587	A	AT	rs35940414	0.035	0.008	7.72e-06	0.3764	0.3763	190000
	23	19668660	TG	T	X:19668660_TG_T	0.048	0.011	7.77e-06	0.1397	0.1393	190501
	23	20145968	C	A	rs138669696	0.042	0.009	7.78e-06	0.2028	0.2033	185202
	23	20203316	C	T	rs12013398	0.048	0.011	7.78e-06	0.1389	0.1389	190602
	23	19821298	G	A	rs151274610	0.053	0.012	7.87e-06	0.1097	0.1094	190352
	23	135166943	A	T	rs11795882	-0.035	0.008	7.94e-06	0.3688	0.3679	186546
	23	135153551	C	T	rs6633796	-0.034	0.008	7.96e-06	0.3759	0.3756	190925
	23	19811742	G	C	rs57472716	0.051	0.011	7.98e-06	0.117	0.1168	190134
	23	19508880	A	AT	rs112208930	0.048	0.011	7.99e-06	0.1398	0.1368	179194
	23	19788588	T	C	rs4825313	0.051	0.011	8.02e-06	0.1193	0.1193	190166
	23	19810197	G	A	rs7065543	0.052	0.012	8.08e-06	0.1124	0.1119	189202
	23	19845772	A	C	rs4825318	0.051	0.011	8.23e-06	0.1173	0.1171	189420
	23	20000667	TCACACA	T	X:20000667_TCACACA_T	0.048	0.011	8.26e-06	0.1369	0.1366	180981
	23	19510006	G	A	rs149422704	0.048	0.011	8.33e-06	0.1381	0.1369	183828
	23	19725324	A	G	rs113856322	0.047	0.01	8.47e-06	0.1462	0.1458	190544
	23	19708156	TTC	T	X:19708156_TTC_T	0.048	0.011	8.55e-06	0.1387	0.1384	188242
	23	19544526	A	T	rs34380139	0.046	0.01	8.57e-06	0.1499	0.1499	187413
	23	19839504	G	A	rs7060850	0.053	0.012	8.58e-06	0.1096	0.1093	189987
	23	19544854	C	T	rs58542439	0.046	0.01	8.62e-06	0.1505	0.1505	187550
	23	135164523	A	T	rs6528338	-0.034	0.008	8.67e-06	0.3759	0.3756	190354
	23	19529676	A	G	rs5955807	0.046	0.01	8.91e-06	0.154	0.1538	187955
	23	19799338	T	C	rs12690331	0.051	0.011	8.95e-06	0.1191	0.1189	190094
	23	20009040	CCCGCCG	C	X:20009040_CCCGCCG_C	-0.042	0.009	9.09e-06	0.2063	0.2051	151662
	23	19708177	TC	T	X:19708177_TC_T	0.054	0.012	9.11e-06	0.0832	0.07723	158426
	23	19647438	G	A	rs4825309	0.046	0.01	9.15e-06	0.147	0.1467	189911
	23	19794708	A	G	rs67848705	0.051	0.011	9.25e-06	0.1193	0.1192	190108
	23	19746452	C	G	rs138089797	0.047	0.011	9.79e-06	0.1404	0.1401	190868
	23	19773759	G	C	rs7050548	0.046	0.01	9.8e-06	0.1498	0.1499	190008
	23	19677129	G	A	rs5955571	0.046	0.01	9.84e-06	0.148	0.1479	190233
	23	20066256	G	T	rs7885754	0.038	0.009	9.97e-06	0.2439	0.244	190269
	23	19732570	T	C	rs12011294	0.045	0.01	9.98e-06	0.1543	0.1542	188790

[truncated: 8 more sheets: Table S9, Table S10, Table S11, Table S12, Table S13, Table S14, Table S15, Table S16]
